# Supplementary material for: 3β,6α-Diacet­oxy-5,9α-dihy­droxy-5α-cholest-7-en-11-one
Source: Acta Crystallogr Sect E Struct Rep Online. 2013 Jun 15;69(Pt 7):o1109–10. doi: 10.1107/S1600536813016206 (PMC3770383; doi:10.1107/S1600536813016206)
Supplement: Supplementary file 2 [file e-69-o1109-Isup2.hkl]

#
# h,k,l, Fc-squared, Fo-squared, sigma(Fo-squared) and status flag
#
data_I
_shelx_title ' Compound X'
_shelx_refln_list_code          4
_shelx_F_calc_maximum      116.46
_exptl_crystal_F_000       580.00
_reflns_d_resolution_high  0.7706
 
loop_
 _symmetry_equiv_pos_as_xyz
 'x, y, z'
 '-x, y+1/2, -z'
 
_cell_length_a    10.9640
_cell_length_b     9.1550
_cell_length_c    14.7400
_cell_angle_alpha  90.000
_cell_angle_beta   92.980
_cell_angle_gamma  90.000
 
_shelx_F_squared_multiplier     1.000
 
loop_
 _refln_index_h
 _refln_index_k
 _refln_index_l
 _refln_F_squared_calc
 _refln_F_squared_meas
 _refln_F_squared_sigma
 _refln_observed_status
   2   0   0      326.03      315.19     16.56 o
   3   0   0      554.17      546.67     33.12 o
   4   0   0      416.04      453.71     15.03 o
   5   0   0      133.57      142.14     11.38 o
   6   0   0       25.82       21.78      3.80 o
   7   0   0       10.22       13.38      7.99 o
   8   0   0      206.04      200.43      9.14 o
   9   0   0      304.41      296.82     16.44 o
  10   0   0       95.95       98.86      8.75 o
  11   0   0        7.91       26.81     11.66 o
  12   0   0        1.64       -2.34     12.30 o
  13   0   0       12.77        6.82     13.40 o
  14   0   0        3.60        7.98     15.58 o
   2   1   0      443.08      443.06     11.39 o
   3   1   0      381.40      361.56     11.57 o
   4   1   0      472.17      497.81     10.18 o
   5   1   0      103.87       96.07      3.80 o
   6   1   0     1396.47     1397.18     26.43 o
   7   1   0      234.08      228.67      6.19 o
   8   1   0      454.96      437.86     17.34 o
   9   1   0        7.48       -0.54      3.52 o
  10   1   0       40.21       43.61      4.66 o
  11   1   0       17.55       17.82      6.85 o
  12   1   0        5.53       18.74      8.63 o
  13   1   0       46.90       59.62     15.82 o
  14   1   0       16.00        8.82     10.91 o
   1   2   0      892.69      863.28     14.42 o
   2   2   0      771.81      759.16     15.72 o
   3   2   0      974.50      961.40     31.44 o
   4   2   0     2032.95     2140.59     49.07 o
   5   2   0     1397.93     1393.95     25.93 o
   6   2   0      174.78      168.05      5.24 o
   7   2   0       75.56       76.94      4.05 o
   8   2   0       82.02       96.10      6.18 o
   9   2   0      184.58      182.47      7.01 o
  10   2   0       33.77       39.94      5.68 o
  11   2   0       19.59       26.15      9.23 o
  12   2   0       85.27       66.68      9.90 o
  13   2   0       53.20       61.74     15.96 o
   1   3   0      980.34      946.13     15.99 o
   2   3   0      149.84      150.65      3.92 o
   3   3   0      212.38      206.61      4.81 o
   4   3   0       33.62       36.85      2.71 o
   5   3   0       90.70       88.69      3.55 o
   6   3   0      148.27      141.35      4.90 o
   7   3   0      174.32      182.95      5.90 o
   8   3   0      108.53       93.75      4.77 o
   9   3   0        3.43       -0.41      3.91 o
  10   3   0       76.10       72.62     16.24 o
  11   3   0        5.38        4.07      5.79 o
  12   3   0       20.45       12.19      7.59 o
  13   3   0       79.37       92.61     16.25 o
   0   4   0     8656.87     9186.21    218.30 o
   1   4   0     1344.04     1445.55     24.21 o
   2   4   0      440.67      438.74      8.16 o
   3   4   0       18.87       18.53      2.07 o
   4   4   0      607.76      663.41     12.23 o
   5   4   0       62.06       64.01      3.29 o
   6   4   0      156.82      171.24      5.13 o
   7   4   0       34.30       37.89      3.68 o
   8   4   0       17.10       17.66      3.30 o
   9   4   0      148.49      147.97      6.42 o
  10   4   0       59.63       53.85     13.62 o
  11   4   0       10.63       -0.07      8.08 o
  12   4   0       51.60       62.43     11.21 o
  13   4   0       44.04       57.21     14.99 o
   1   5   0      890.33      926.39     16.66 o
   2   5   0      110.99      108.75      3.15 o
   3   5   0       59.58       63.41      2.60 o
   4   5   0      177.93      184.51      6.28 o
   5   5   0      138.32      145.44      4.49 o
   6   5   0       34.18       30.07      3.33 o
   7   5   0      116.32      113.00      4.54 o
   8   5   0       58.32       48.96      4.18 o
   9   5   0       29.83       28.40      5.26 o
  10   5   0       59.54       67.58      8.41 o
  11   5   0        0.87       -9.92     18.24 o
  12   5   0       10.67       14.82     13.10 o
   0   6   0     1374.11     1468.99     68.69 o
   1   6   0      581.62      583.53     13.15 o
   2   6   0      227.03      254.15      6.01 o
   3   6   0      317.65      299.72      9.99 o
   4   6   0      124.18      124.60      5.08 o
   5   6   0       36.34       37.00      4.15 o
   6   6   0      102.51      102.66      8.13 o
   7   6   0       17.96        8.56      3.10 o
   8   6   0        0.40       -3.15      3.81 o
   9   6   0       33.31       36.94      6.15 o
  10   6   0       22.49       25.38      7.36 o
  11   6   0       16.95        8.35     15.70 o
  12   6   0      143.05      155.24     17.39 o
   1   7   0       88.41       90.70      5.47 o
   2   7   0        3.42        6.69      2.52 o
   3   7   0       30.18       27.79      3.08 o
   4   7   0        8.16        5.60      2.85 o
   5   7   0       68.62       64.07      5.81 o
   6   7   0      364.22      382.66      9.57 o
   7   7   0      132.26      119.13      5.25 o
   8   7   0       96.37       97.56      7.96 o
   9   7   0       53.19       53.83      9.82 o
  10   7   0       17.44       39.87     10.95 o
  11   7   0        0.28      -12.74     12.74 o
   0   8   0      203.84      183.45      6.79 o
   1   8   0      109.85      104.72      3.47 o
   2   8   0       36.27       20.25      7.04 o
   3   8   0       77.22       83.76      7.58 o
   4   8   0      135.97      130.47      4.58 o
   5   8   0      155.10      149.69      6.01 o
   6   8   0       55.87       53.14      3.93 o
   7   8   0      105.89      100.38      6.08 o
   8   8   0       29.55       27.47      5.83 o
   9   8   0       16.91       25.54     10.58 o
  10   8   0        4.25       -6.08     11.49 o
   1   9   0       12.29       18.34      2.73 o
   2   9   0       22.79       19.15      2.54 o
   3   9   0       50.74       44.46      6.08 o
   4   9   0       49.63       45.79     19.45 o
   5   9   0       49.52       53.24      4.56 o
   6   9   0       44.00       50.35     10.48 o
   7   9   0       37.94       33.91     10.57 o
   8   9   0       16.19       17.06      9.77 o
   9   9   0        2.38        4.92      9.73 o
   0  10   0      134.62      160.34      6.23 o
   1  10   0       53.85       70.76      3.04 o
   2  10   0       41.50       29.92     21.45 o
   3  10   0        9.14        5.16     12.78 o
   4  10   0       10.65        2.19      8.03 o
   5  10   0       46.31      -24.20     24.20 o
   6  10   0       20.05        9.72     17.48 o
   7  10   0       20.16       -1.95      7.77 o
   1  11   0       29.37       -4.98     21.20 o
   2  11   0        6.67       -4.16     19.40 o
   3  11   0       16.27        2.59     25.52 o
   4  11   0       16.99      -14.46     21.16 o
   5  11   0        2.83       -6.88      7.15 o
 -14   0   1       14.23       38.88     12.49 o
 -12   0   1        3.94       11.40     12.24 o
 -11   0   1       14.89       17.06     11.16 o
 -10   0   1      288.30      255.70     12.70 o
  -9   0   1      769.36      774.90     25.00 o
  -8   0   1        7.86        5.06      2.98 o
  -7   0   1       49.80       57.15     10.48 o
  -6   0   1       17.52       13.14      2.91 o
  -5   0   1        2.90        2.68      3.91 o
  -4   0   1        1.40       -0.51      2.60 o
  -3   0   1      366.51      341.54     15.22 o
  -2   0   1      998.37      994.41     51.52 o
   2   0   1       88.63       96.69      4.06 o
   3   0   1        1.79       -0.34      4.23 o
   4   0   1     1915.20     1898.05     60.28 o
   5   0   1      402.23      419.58     13.85 o
   6   0   1      455.14      442.57     13.79 o
   7   0   1        0.09       -0.80      4.27 o
   8   0   1      391.39      383.64     20.09 o
   9   0   1      808.27      782.32     35.89 o
  10   0   1        0.03        5.34      4.57 o
  11   0   1       73.34       50.27     28.23 o
  12   0   1        0.78        3.68     11.05 o
  13   0   1        8.82      -10.22     12.52 o
 -13   1   1       27.23       20.88     13.16 o
 -12   1   1        9.82       -0.48     11.94 o
 -11   1   1        8.65        7.49      5.23 o
 -10   1   1      198.29      175.73     15.25 o
  -9   1   1      433.71      436.40     11.51 o
  -8   1   1       50.97       45.71      5.02 o
  -7   1   1       72.50       66.42      3.69 o
  -6   1   1      571.22      577.40     13.72 o
  -5   1   1      882.33      961.08     18.46 o
  -4   1   1       32.18       39.00      2.54 o
  -3   1   1     1508.10     1443.09     26.41 o
  -2   1   1     6022.33     5915.50    103.18 o
  -1   1   1      527.19      529.25     10.34 o
   1   1   1    13562.03    12045.96    259.83 o
   2   1   1     2013.21     1927.54     38.05 o
   3   1   1     5921.09     5744.46    129.10 o
   4   1   1     4251.78     4418.32    100.95 o
   5   1   1      406.87      403.94      9.11 o
   6   1   1      224.05      229.00      6.51 o
   7   1   1       12.88        9.89      4.43 o
   8   1   1       49.89       58.79      4.64 o
   9   1   1        3.27        5.97      3.16 o
  10   1   1       35.60       27.51      6.76 o
  11   1   1       41.55       53.72     13.38 o
  12   1   1       50.33       53.40     15.46 o
  13   1   1       73.74       80.55     10.00 o
  14   1   1       19.82       -1.96      8.87 o
 -12   2   1      101.93      139.94     17.04 o
 -11   2   1       55.22       53.61      8.34 o
 -10   2   1      200.81      196.74      9.71 o
  -9   2   1      495.22      484.63     12.37 o
  -8   2   1       86.75       89.57      5.91 o
  -7   2   1      105.43      105.35      4.47 o
  -6   2   1       15.42       15.92      5.50 o
  -5   2   1      651.19      709.60     13.47 o
  -4   2   1      459.48      481.34      9.49 o
  -3   2   1     4299.33     4397.57     89.52 o
  -2   2   1      983.18      950.02     16.67 o
  -1   2   1      659.47      598.46     10.24 o
   0   2   1     2974.62     3057.47    196.74 o
   1   2   1     5329.31     5096.29    195.66 o
   2   2   1       58.93       58.31      2.63 o
   3   2   1      697.87      721.90     18.74 o
   4   2   1     1109.91     1168.37     21.89 o
   5   2   1      538.99      592.41     12.27 o
   6   2   1      185.95      190.20      5.71 o
   7   2   1      164.95      153.08      5.27 o
   8   2   1       20.56       28.67      4.48 o
   9   2   1       66.82       61.52      4.69 o
  10   2   1      222.59      216.53      7.99 o
  11   2   1       36.04       29.72     14.11 o
  12   2   1       11.32       -0.57      7.17 o
  13   2   1        9.19       17.69      8.52 o
 -13   3   1       12.35       -3.24      9.66 o
 -12   3   1       18.26        1.37     13.54 o
 -11   3   1       14.28       16.76      5.65 o
 -10   3   1       30.80       30.34     10.66 o
  -9   3   1      159.96      138.78      8.42 o
  -8   3   1       12.30        7.96      4.04 o
  -7   3   1      232.13      230.08      6.51 o
  -6   3   1      362.07      360.32      8.19 o
  -5   3   1        6.32       12.59      2.11 o
  -4   3   1      255.15      275.18      5.84 o
  -3   3   1      264.34      239.84      5.16 o
  -2   3   1     2333.66     2431.92     41.56 o
  -1   3   1     1319.66     1296.22     21.49 o
   0   3   1     1021.09     1035.78     22.04 o
   1   3   1      199.62      238.49      7.27 o
   2   3   1      847.70      860.28     24.18 o
   3   3   1      544.80      565.77     10.83 o
   4   3   1      581.63      564.62     11.40 o
   5   3   1       19.48       20.11      2.92 o
   6   3   1      406.28      415.15     12.04 o
   7   3   1      112.88      114.57      4.92 o
   8   3   1       11.33        9.44      3.64 o
   9   3   1      107.99      103.11      6.72 o
  10   3   1       10.82        2.96      5.41 o
  11   3   1       39.41       33.36     14.45 o
  12   3   1        1.41       -5.47      7.37 o
  13   3   1       38.84       47.54     11.12 o
 -13   4   1       82.84      101.73     15.35 o
 -12   4   1      147.01      146.13     17.14 o
 -11   4   1        5.74       -3.27      5.79 o
 -10   4   1      188.25      182.25      8.63 o
  -9   4   1       46.23       28.67      4.58 o
  -8   4   1       38.61       36.60      4.06 o
  -7   4   1       39.41       41.53      3.45 o
  -6   4   1        9.96        9.49      2.42 o
  -5   4   1        9.73        7.56      2.21 o
  -4   4   1      615.25      621.13     11.36 o
  -3   4   1      466.83      472.16     10.25 o
  -2   4   1      112.08      107.86      3.65 o
  -1   4   1      117.83      122.47      3.31 o
   0   4   1      876.26      934.06     25.26 o
   1   4   1      369.56      374.45      9.09 o
   2   4   1      147.68      140.82      3.62 o
   3   4   1      100.63      108.38      3.47 o
   4   4   1      474.66      488.32      9.79 o
   5   4   1      199.21      217.93      5.99 o
   6   4   1      184.13      189.42      5.65 o
   7   4   1      134.27      128.62      5.06 o
   8   4   1      151.47      159.85      8.62 o
   9   4   1       26.82       18.86      5.70 o
  10   4   1        2.33        3.46      6.67 o
  11   4   1       90.71       84.34     22.48 o
  12   4   1        0.47       -4.36      7.65 o
  13   4   1        8.69        3.03      7.95 o
 -12   5   1       44.11       30.29     12.14 o
 -11   5   1       53.36       62.50     11.24 o
 -10   5   1       24.37       12.09      6.15 o
  -9   5   1      417.53      388.69     15.05 o
  -8   5   1      299.77      293.80      8.38 o
  -7   5   1        1.89       -2.95      2.95 o
  -6   5   1        5.56       12.56      3.00 o
  -5   5   1      101.26      106.83      4.33 o
  -4   5   1       70.16       71.59      3.01 o
  -3   5   1       49.68       40.38      2.45 o
  -2   5   1      320.12      339.36      6.91 o
  -1   5   1      747.64      707.75     12.82 o
   0   5   1     1353.21     1417.18     23.82 o
   1   5   1     1541.21     1680.82     28.46 o
   2   5   1      221.17      211.67      4.79 o
   3   5   1      423.95      433.47      9.48 o
   4   5   1      404.44      398.95      9.77 o
   5   5   1       31.82       38.33      3.21 o
   6   5   1      166.90      162.92      5.65 o
   7   5   1       25.60       16.68      3.00 o
   8   5   1       43.37       33.18      4.50 o
   9   5   1        8.17       -2.56      4.65 o
  10   5   1       12.16        6.60      8.98 o
  11   5   1       30.37       33.94      7.33 o
  12   5   1        5.58       11.89      9.01 o
 -12   6   1      130.27      119.59     10.68 o
 -11   6   1        1.34       23.28     23.00 o
 -10   6   1       18.01       11.33     10.38 o
  -9   6   1        2.50        1.35      6.35 o
  -8   6   1       31.39       26.49      4.25 o
  -7   6   1      162.71      163.11      8.98 o
  -6   6   1       18.88       19.29      3.02 o
  -5   6   1      149.83      131.56      4.60 o
  -4   6   1       99.10       96.91      3.67 o
  -3   6   1       12.93       12.09      5.23 o
  -2   6   1      340.97      326.96      7.05 o
  -1   6   1       33.18       30.79      1.94 o
   0   6   1       18.46       31.28      1.87 o
   1   6   1      307.57      328.42      7.11 o
   2   6   1      371.26      380.71     12.26 o
   3   6   1      483.16      490.88     10.08 o
   4   6   1      203.46      206.01     11.53 o
   5   6   1       93.09       99.34      4.32 o
   6   6   1      184.18      169.97      5.70 o
   7   6   1      162.82      163.70      6.19 o
   8   6   1       22.28       18.49      4.92 o
   9   6   1       92.97       76.77      6.64 o
  10   6   1        8.15       13.80      9.45 o
  11   6   1       36.42       43.33      8.83 o
  12   6   1       10.39       12.49     13.76 o
 -10   7   1       33.19       29.80     11.19 o
  -9   7   1       55.72       52.44      8.78 o
  -8   7   1       20.47        3.84     20.02 o
  -7   7   1       31.09       16.76      4.79 o
  -6   7   1       20.91       11.99      4.67 o
  -5   7   1       20.80       15.54      3.90 o
  -4   7   1      146.29      146.77      4.77 o
  -3   7   1      222.03      215.20      7.71 o
  -2   7   1        7.51       21.08      5.73 o
  -1   7   1       41.45       43.85      2.23 o
   0   7   1      148.80      176.25      4.48 o
   1   7   1       15.51       21.88      1.80 o
   2   7   1      104.86       96.11      3.30 o
   3   7   1      784.43      807.11     22.82 o
   4   7   1      311.64      302.29      7.48 o
   5   7   1      152.19      144.90      5.04 o
   6   7   1       81.09       87.69      8.65 o
   7   7   1        5.12        8.10      3.52 o
   8   7   1        5.61        4.30      4.64 o
   9   7   1        6.74       -6.86     12.01 o
  10   7   1       11.39       -9.03      9.95 o
  11   7   1        5.97       -5.59     11.60 o
 -10   8   1        6.80       27.74     11.26 o
  -9   8   1       15.08       26.22     10.03 o
  -8   8   1       16.98       15.98      6.10 o
  -7   8   1       46.40       40.69      6.07 o
  -6   8   1        1.93       -3.31      3.31 o
  -5   8   1       11.38       10.47      2.79 o
  -4   8   1      143.85      147.21      4.87 o
  -3   8   1      220.69      234.53      6.15 o
  -2   8   1       41.12       31.01      3.71 o
  -1   8   1       50.28       54.74      3.31 o
   0   8   1        1.94       -2.30      3.07 o
   1   8   1       69.00       58.97      5.08 o
   2   8   1      104.11      101.61      3.96 o
   3   8   1       72.71       84.42      4.13 o
   4   8   1       61.77       59.91      3.94 o
   5   8   1       50.21       45.36      5.14 o
   6   8   1       28.90       25.47      5.78 o
   7   8   1       76.82       73.82      5.29 o
   8   8   1        5.04       -1.56     14.06 o
   9   8   1       54.95       83.12     12.72 o
  10   8   1       34.72       42.17     12.14 o
  -9   9   1       10.33       12.73      9.79 o
  -8   9   1        1.01        6.59      8.60 o
  -7   9   1       22.82       13.90     10.91 o
  -6   9   1       19.25        7.79     16.03 o
  -5   9   1        5.74        5.81      4.26 o
  -4   9   1       11.53        7.53      3.74 o
  -3   9   1        3.97        0.28      3.96 o
  -2   9   1       31.11       41.89      4.71 o
  -1   9   1       11.15       11.96      3.09 o
   0   9   1       14.53       10.38      3.02 o
   1   9   1       12.55        4.89      4.55 o
   2   9   1       54.93       60.27      2.70 o
   3   9   1        4.15        3.87      4.19 o
   4   9   1       38.42       41.63      6.31 o
   5   9   1       15.75       16.66      3.12 o
   6   9   1       26.45       14.77      7.99 o
   7   9   1       16.75       20.27      9.22 o
   8   9   1       21.27       11.25     10.12 o
   9   9   1        0.78        4.71     11.10 o
  -7  10   1       16.08       17.53      8.96 o
  -6  10   1        9.01       17.68      7.32 o
  -5  10   1       16.38       -2.33      8.86 o
  -4  10   1       11.20        6.84      3.20 o
  -3  10   1        5.20       -1.65      2.47 o
  -2  10   1        6.80        5.93      5.16 o
  -1  10   1        4.17       -3.55     10.03 o
   0  10   1        1.83       -2.87      7.60 o
   1  10   1       76.16       10.58     19.84 o
   2  10   1       86.11       18.19     28.04 o
   3  10   1       27.89       27.37     14.04 o
   4  10   1        8.07        4.98     18.84 o
   5  10   1       98.95        6.08     29.96 o
   6  10   1       10.20       10.36     22.17 o
   7  10   1       47.86      -25.77     25.77 o
  -5  11   1        4.08        2.11      9.05 o
  -4  11   1        4.01        0.92     10.12 o
  -3  11   1       25.76       19.04     16.30 o
  -2  11   1       27.32        4.79     20.16 o
  -1  11   1       55.24       21.72     43.66 o
   0  11   1        6.55       24.34     25.08 o
   1  11   1        8.79       10.43      4.97 o
   2  11   1        0.08        8.35      5.24 o
   3  11   1       12.36        8.78      6.12 o
   4  11   1       44.26       -8.41     23.16 o
   5  11   1       18.93        7.50     10.93 o
 -14   0   2       17.97       23.54     15.95 o
 -11   0   2        1.63       -0.11      8.49 o
 -10   0   2      234.46      199.10     11.20 o
  -9   0   2      247.19      233.50     11.31 o
  -8   0   2       47.52       53.63      9.07 o
  -7   0   2       39.13       52.13      5.26 o
  -6   0   2       71.37       77.92     10.94 o
  -5   0   2       26.30       39.73      6.25 o
  -4   0   2     2421.54     2614.04    155.94 o
  -3   0   2       29.52       31.81      2.54 o
  -2   0   2      199.02      198.27      6.95 o
  -1   0   2       64.54       64.56      3.00 o
   1   0   2     1741.42     1612.59     83.01 o
   2   0   2     4303.91     4024.19    104.50 o
   3   0   2      410.28      382.07     11.86 o
   4   0   2      525.30      584.13     17.50 o
   5   0   2      359.31      412.10     13.41 o
   6   0   2      289.70      277.94     10.34 o
   7   0   2      578.98      620.74     23.25 o
   8   0   2      145.88      134.92      8.17 o
   9   0   2       64.97       79.15     11.68 o
  10   0   2      377.43      388.43     23.07 o
  11   0   2      214.77       39.30     59.00 o
  13   0   2       50.85       72.79     15.94 o
  14   0   2        1.84       -1.22     15.27 o
 -14   1   2        7.47       13.44      9.21 o
 -12   1   2       73.37       93.70     13.29 o
 -11   1   2       26.60       31.05     10.26 o
 -10   1   2        1.90        1.80      4.31 o
  -9   1   2     1581.23     1580.35     32.07 o
  -8   1   2     1565.23     1631.70     32.60 o
  -7   1   2        2.58       -0.91      2.84 o
  -6   1   2      446.99      453.06      9.97 o
  -5   1   2      104.05      117.14      4.23 o
  -4   1   2      214.02      206.47      5.41 o
  -3   1   2      976.22     1001.02     18.38 o
  -2   1   2      674.51      639.40     12.52 o
  -1   1   2     2443.41     2267.60     41.52 o
   0   1   2      350.30      287.18     13.60 o
   1   1   2    10222.61     9312.55    195.60 o
   2   1   2      648.01      654.92     12.86 o
   3   1   2       62.30       56.24      2.69 o
   4   1   2     1613.52     1642.47     31.35 o
   5   1   2     1450.42     1560.21     30.23 o
   6   1   2       62.29       63.53      3.66 o
   7   1   2      404.83      391.88      9.43 o
   8   1   2      128.86      120.76      5.31 o
   9   1   2      234.19      228.77      9.32 o
  10   1   2        7.88        6.12      4.16 o
  11   1   2      119.08       17.90     22.11 o
  12   1   2        5.25       12.27      8.69 o
  13   1   2       47.67       42.52     10.41 o
 -13   2   2        4.52       -0.15      9.69 o
 -12   2   2        0.48        1.77     15.56 o
 -11   2   2        3.56        6.89     10.79 o
 -10   2   2      144.11      146.12      7.53 o
  -9   2   2      108.93      100.95      5.38 o
  -8   2   2      172.95      174.83      6.44 o
  -7   2   2        8.75       12.80      3.33 o
  -6   2   2      124.14      112.64      4.42 o
  -5   2   2      260.48      265.18      6.66 o
  -4   2   2      892.32      938.92     20.37 o
  -3   2   2      300.63      314.11      7.81 o
  -2   2   2      211.08      208.88      4.69 o
  -1   2   2     1435.99     1352.22     58.22 o
   0   2   2      606.82      647.00     31.84 o
   1   2   2     5750.51     5552.39    189.80 o
   2   2   2     2181.38     2035.37     51.77 o
   3   2   2      801.09      819.12     15.72 o
   4   2   2     1186.31     1186.06     22.33 o
   5   2   2      439.23      479.43     10.46 o
   6   2   2      119.19      129.28      5.36 o
   7   2   2      188.87      196.20      6.16 o
   8   2   2       52.97       38.31      4.61 o
   9   2   2       36.28       39.61      4.30 o
  10   2   2       89.32       76.41      6.05 o
  11   2   2      143.40       44.47     34.48 o
  12   2   2       44.29       43.36      9.84 o
  13   2   2       63.40       77.62     12.33 o
 -13   3   2       87.95       99.22     13.23 o
 -12   3   2        0.38       -7.60      9.77 o
 -11   3   2       26.56       45.46     13.66 o
 -10   3   2      247.19      251.96     10.00 o
  -9   3   2      887.17      857.14     19.01 o
  -8   3   2      395.18      417.24     10.56 o
  -7   3   2      294.84      301.90      9.05 o
  -6   3   2      114.28       99.00      6.41 o
  -5   3   2      897.70      931.88     19.78 o
  -4   3   2      134.52      135.94      3.99 o
  -3   3   2      182.33      193.00      4.61 o
  -2   3   2      390.40      389.52      7.31 o
  -1   3   2      624.48      651.12     14.23 o
   0   3   2      467.40      432.20     15.98 o
   1   3   2     1541.84     1636.99     63.43 o
   2   3   2      317.21      313.74      7.94 o
   3   3   2       29.99       34.98      2.30 o
   4   3   2      520.71      558.48     11.31 o
   5   3   2       56.90       47.59      3.16 o
   6   3   2      267.54      247.22      6.86 o
   7   3   2       12.01        9.35      4.75 o
   8   3   2      251.46      267.48      8.19 o
   9   3   2      139.37      150.58      6.39 o
  10   3   2       91.34       86.19      8.52 o
  11   3   2      292.63      324.78     38.48 o
  12   3   2       39.78       52.10      8.18 o
  13   3   2       12.72       19.79      9.88 o
 -13   4   2        8.45       -9.66     12.80 o
 -12   4   2        6.58       -3.70      8.36 o
 -11   4   2       34.17       28.48     15.15 o
 -10   4   2      149.09      142.98      7.89 o
  -9   4   2       57.53       55.69      5.44 o
  -8   4   2       66.63       58.88      4.29 o
  -7   4   2       13.16        8.80      2.91 o
  -6   4   2      183.66      189.43      6.70 o
  -5   4   2       48.96       53.22      3.74 o
  -4   4   2      513.44      521.90     12.06 o
  -3   4   2      134.94      149.15      4.41 o
  -2   4   2      147.41      152.31      5.15 o
  -1   4   2      574.03      571.08     11.72 o
   0   4   2       86.65       76.45      4.14 o
   1   4   2      435.10      429.19     11.50 o
   2   4   2      309.81      317.18      6.52 o
   3   4   2      110.66      115.34      3.49 o
   4   4   2      463.44      441.29      9.35 o
   5   4   2      679.94      711.26     14.99 o
   6   4   2       49.87       50.70      4.67 o
   7   4   2      105.98       98.76      4.99 o
   8   4   2      127.72      136.33      5.84 o
   9   4   2       66.29       54.17      8.60 o
  10   4   2       12.45        3.86      6.92 o
  11   4   2      104.56       93.58     26.91 o
  12   4   2       27.26        0.39     12.68 o
  13   4   2       35.50       31.48     18.36 o
 -12   5   2       44.75      108.63     16.42 o
 -11   5   2        0.58       10.10      7.62 o
 -10   5   2      198.78      228.42     13.27 o
  -9   5   2      309.94      311.09     10.92 o
  -8   5   2      118.91      111.89      7.01 o
  -7   5   2      160.76      160.49      8.52 o
  -6   5   2      102.57      112.58      4.61 o
  -5   5   2      380.27      375.28      8.61 o
  -4   5   2      189.94      185.61      5.08 o
  -3   5   2       55.24       60.26      2.76 o
  -2   5   2      539.64      503.65     10.03 o
  -1   5   2      330.14      334.91      6.46 o
   0   5   2      417.58      470.15     16.52 o
   1   5   2      976.65      958.60     29.48 o
   2   5   2      258.12      271.48      8.03 o
   3   5   2      716.41      734.04     21.64 o
   4   5   2      617.78      626.74     13.06 o
   5   5   2      175.07      168.37      5.35 o
   6   5   2      111.86      109.99      4.74 o
   7   5   2      301.09      309.92      8.55 o
   8   5   2       54.27       47.25      5.49 o
   9   5   2       26.83       30.54      5.35 o
  10   5   2       50.55        7.27     12.31 o
  11   5   2       31.21       33.08     11.53 o
  12   5   2       20.83        9.24     12.72 o
 -12   6   2        7.90        9.86     11.81 o
 -11   6   2       70.15       74.72     13.82 o
 -10   6   2       35.54       29.15      7.50 o
  -9   6   2        1.37        7.60      5.13 o
  -8   6   2       53.40       44.27      5.70 o
  -7   6   2       59.56       55.14      4.36 o
  -6   6   2       93.28       98.04      4.36 o
  -5   6   2      289.29      281.49      7.36 o
  -4   6   2      151.46      150.88      4.54 o
  -3   6   2        9.51        7.44      3.41 o
  -2   6   2       49.77       48.38      2.41 o
  -1   6   2        7.92       15.39      1.57 o
   0   6   2      197.98      210.46      7.57 o
   1   6   2      409.74      381.06     18.45 o
   2   6   2       21.00       22.49      3.24 o
   3   6   2      139.90      135.71      3.99 o
   4   6   2      786.00      826.56     16.76 o
   5   6   2      429.25      447.40      9.93 o
   6   6   2      216.24      226.91      6.49 o
   7   6   2      174.35      175.41      7.15 o
   8   6   2       40.44       49.26      4.34 o
   9   6   2       60.00       40.60      8.64 o
  10   6   2        7.21        1.76      5.71 o
  11   6   2       46.59       42.24      9.29 o
  -9   7   2        7.85        9.33      5.05 o
  -8   7   2       46.62       30.03     13.07 o
  -7   7   2       75.74       80.08      5.29 o
  -6   7   2       55.09       56.28      6.00 o
  -5   7   2       83.65       91.72      4.16 o
  -4   7   2      192.11      197.92      6.60 o
  -3   7   2       10.78       13.06      2.41 o
  -2   7   2       81.62       76.52      2.78 o
  -1   7   2       95.78       93.89      2.95 o
   0   7   2       12.05        8.46      3.26 o
   1   7   2       57.94       51.56      4.51 o
   2   7   2       19.04        3.36      4.87 o
   3   7   2      156.64      155.10     12.90 o
   4   7   2      398.63      361.34     13.71 o
   5   7   2       86.41       83.96      4.82 o
   6   7   2      140.38      143.72      5.71 o
   7   7   2      107.66       97.92      6.43 o
   8   7   2       47.01       48.48      5.06 o
   9   7   2       70.23       84.12      7.65 o
  10   7   2       30.38       32.05     12.74 o
  11   7   2       57.78       79.47     12.24 o
 -10   8   2       20.16       35.59     11.55 o
  -9   8   2       13.05       27.39      7.78 o
  -8   8   2        7.14        2.71     10.04 o
  -7   8   2       19.34       20.66      5.75 o
  -6   8   2        3.78       -2.24      3.50 o
  -5   8   2       39.37       32.45      4.85 o
  -4   8   2       99.95       99.23      4.11 o
  -3   8   2        2.62        0.91      2.78 o
  -2   8   2       10.33        8.53      2.02 o
  -1   8   2       65.08       39.73     21.42 o
   0   8   2       58.16        7.72     13.23 o
   1   8   2      115.44       32.76     16.86 o
   2   8   2        3.08        5.19      7.14 o
   3   8   2       42.57       45.73      3.07 o
   4   8   2      198.38      200.80      5.52 o
   5   8   2      168.53      172.30      5.48 o
   6   8   2       40.57       38.68      3.93 o
   7   8   2       33.01       36.42      4.28 o
   8   8   2        9.84       -7.61     12.79 o
   9   8   2       38.39       46.06     12.68 o
  10   8   2       42.38       35.45      9.78 o
  -9   9   2        0.74       -2.20      9.70 o
  -8   9   2       12.74       13.54      8.37 o
  -7   9   2       24.56       24.30      8.44 o
  -6   9   2       12.11        1.73      4.93 o
  -5   9   2       40.64       51.88      5.05 o
  -4   9   2       39.13       40.68      3.11 o
  -3   9   2       39.84       33.70      3.76 o
  -2   9   2      108.43      122.66      4.42 o
  -1   9   2       45.93       52.85      8.16 o
   0   9   2       52.15       60.13      5.01 o
   1   9   2       40.94       42.00      7.69 o
   2   9   2       26.85       24.47      5.50 o
   3   9   2       77.01       96.78      9.50 o
   4   9   2       50.04       46.51      5.03 o
   5   9   2        0.94        2.42      3.75 o
   6   9   2       39.95       43.03      5.02 o
   7   9   2       20.05       17.62      7.46 o
   8   9   2        2.46        1.54      8.96 o
   9   9   2       39.27       27.04     12.17 o
  -7  10   2       17.07      -22.82     22.82 o
  -6  10   2        7.49       -2.70      7.17 o
  -5  10   2       18.64       14.51      9.90 o
  -4  10   2       61.11       61.85      4.40 o
  -3  10   2        2.68        3.05      5.12 o
  -2  10   2       11.58       10.47      5.73 o
  -1  10   2       77.09       11.52     17.28 o
   0  10   2       22.21       17.51      4.20 o
   1  10   2       31.32       33.75      6.90 o
   2  10   2        5.44       -2.15      5.39 o
   3  10   2        8.38        4.49      9.78 o
   4  10   2       39.40       -9.44     25.25 o
   5  10   2       85.59        5.22     63.32 o
   6  10   2        2.44        7.06     22.01 o
   7  10   2        4.01        2.17      9.30 o
  -3  11   2       10.07       -9.17     24.68 o
  -2  11   2       14.64      -12.23     19.87 o
  -1  11   2       20.14       18.17     10.49 o
   0  11   2        7.84       -0.79      6.38 o
   1  11   2       14.77      -17.31     17.31 o
   2  11   2       39.98       20.47     28.62 o
   3  11   2       58.14       25.77     29.71 o
   4  11   2       39.60      -29.56     29.86 o
   5  11   2        3.06       -1.46     17.96 o
 -13   0   3       11.46       30.29     10.78 o
 -12   0   3        7.53      -14.05     14.05 o
 -11   0   3       68.58       60.84     13.69 o
 -10   0   3       28.64       20.43      6.83 o
  -9   0   3     1725.65     1761.75     50.10 o
  -8   0   3     2118.87     2158.76    121.15 o
  -7   0   3        4.79        2.39      4.04 o
  -6   0   3       71.12       63.26      5.77 o
  -5   0   3       48.95       60.38      3.74 o
  -4   0   3       16.29       14.47      2.92 o
  -3   0   3     1068.79     1063.11     44.73 o
  -2   0   3      373.97      361.76     10.74 o
  -1   0   3      573.01      549.22     15.29 o
   0   0   3      989.38      891.44     24.00 o
   1   0   3     4331.42     3864.26     99.91 o
   2   0   3     1958.44     1889.50     50.16 o
   3   0   3      105.58      100.98      6.11 o
   4   0   3      736.04      738.94     21.42 o
   5   0   3     1337.10     1468.22     40.56 o
   6   0   3       27.81       34.44      4.79 o
   7   0   3        3.60        3.08      5.43 o
   8   0   3       61.99       52.66      6.86 o
   9   0   3        0.07        0.53      4.57 o
  10   0   3       67.35       80.96     12.90 o
  11   0   3       12.07        1.52      8.67 o
  12   0   3       94.01        3.28     34.10 o
  13   0   3        0.27      -10.60     10.60 o
 -13   1   3       26.74       65.31     12.73 o
 -11   1   3      112.19      119.15      7.74 o
 -10   1   3        9.29       -2.44      5.18 o
  -9   1   3      131.17      118.76      6.18 o
  -8   1   3       66.42       60.51      5.60 o
  -7   1   3      215.30      228.35      6.64 o
  -6   1   3      645.43      687.82     14.16 o
  -5   1   3      928.42      963.83     18.53 o
  -4   1   3     2053.11     2180.35     39.22 o
  -3   1   3      534.33      537.99     11.16 o
  -2   1   3      932.79      902.61     17.33 o
  -1   1   3     1241.55     1221.92     36.73 o
   0   1   3      888.37      844.28     16.02 o
   1   1   3      518.16      490.09      9.82 o
   2   1   3      335.63      319.12      7.13 o
   3   1   3      261.33      277.70      6.60 o
   4   1   3       34.20       24.25      2.77 o
   5   1   3      484.06      539.71     12.02 o
   6   1   3       68.28       60.79      4.18 o
   7   1   3      126.29      133.11      7.06 o
   8   1   3      115.69      120.46      5.48 o
   9   1   3        6.03        1.78      4.86 o
  10   1   3      477.26      508.08     45.96 o
  11   1   3        0.23        6.03      5.75 o
  12   1   3       18.66        8.02      7.86 o
  13   1   3       57.82       80.37     11.05 o
 -13   2   3       23.76        4.00     16.56 o
 -11   2   3       61.53       58.35      8.56 o
 -10   2   3       46.70       56.25      5.50 o
  -9   2   3      418.40      416.67     11.22 o
  -8   2   3      766.34      761.26     35.70 o
  -7   2   3        5.42        0.63      2.97 o
  -6   2   3      156.76      152.52      5.07 o
  -5   2   3      811.50      817.37     16.07 o
  -4   2   3      161.81      182.73      5.59 o
  -3   2   3      246.12      247.61      7.01 o
  -2   2   3      172.55      182.63      4.35 o
  -1   2   3      145.60      152.30      4.48 o
   0   2   3      291.89      291.21      7.26 o
   1   2   3     3278.30     3084.96     65.38 o
   2   2   3     1112.41     1077.61     20.67 o
   3   2   3      611.28      630.16     12.98 o
   4   2   3      749.64      761.11     15.59 o
   5   2   3      655.51      715.12     14.46 o
   6   2   3      118.88      121.73      4.99 o
   7   2   3      120.83      110.22      5.91 o
   8   2   3       62.72       62.25      7.30 o
   9   2   3      249.08      263.85      8.62 o
  10   2   3       82.31       83.45      7.53 o
  11   2   3       81.14       45.42     14.92 o
  12   2   3        1.01        0.19     12.65 o
  13   2   3        0.91       -7.88     10.08 o
 -13   3   3       22.09      -15.76     15.76 o
 -11   3   3       28.67       43.06     12.66 o
 -10   3   3        4.87       -6.43      8.03 o
  -9   3   3       11.95        0.03      4.08 o
  -8   3   3      119.13      138.46      5.68 o
  -7   3   3      512.13      517.64     12.96 o
  -6   3   3      249.20      266.64      7.07 o
  -5   3   3      167.87      155.68      5.68 o
  -4   3   3      888.22      973.11     18.54 o
  -3   3   3      261.54      272.79      5.94 o
  -2   3   3      829.19      814.13     15.26 o
  -1   3   3      296.04      310.37      9.91 o
   0   3   3      366.32      340.35     10.86 o
   1   3   3        0.77        8.97      3.63 o
   2   3   3      124.31      144.66      3.71 o
   3   3   3       27.53       31.47      2.93 o
   4   3   3      430.67      428.97     11.26 o
   5   3   3      364.74      403.29      9.05 o
   6   3   3       15.31       18.48      4.31 o
   7   3   3      458.33      471.27     19.34 o
   8   3   3        7.69       12.79      3.76 o
   9   3   3      109.22      106.03      7.17 o
  10   3   3       71.74       77.64      9.59 o
  11   3   3        1.54       -1.76      7.53 o
  12   3   3       22.76       28.53     12.45 o
  13   3   3       53.62       46.22     13.77 o
 -12   4   3      133.35      140.21     14.92 o
 -11   4   3      121.46      117.24     11.28 o
 -10   4   3      232.58      218.42      9.62 o
  -9   4   3      331.85      317.86     14.31 o
  -8   4   3      832.29      812.78     20.44 o
  -7   4   3      149.04      148.30      6.40 o
  -6   4   3       79.08       72.38      4.41 o
  -5   4   3      629.49      618.68     12.77 o
  -4   4   3       92.12      104.82      3.96 o
  -3   4   3      189.62      218.17      5.10 o
  -2   4   3       42.95       54.71      2.77 o
  -1   4   3      164.94      170.31      6.34 o
   0   4   3      142.40      149.96      6.17 o
   1   4   3     1777.92     1769.89     44.43 o
   2   4   3      550.47      493.08      9.72 o
   3   4   3      414.50      405.60      8.37 o
   4   4   3       24.21       23.41      2.41 o
   5   4   3       68.85       76.21      5.49 o
   6   4   3       18.62       17.82      3.69 o
   7   4   3      106.67      109.27      4.99 o
   8   4   3        1.34       -3.96      3.96 o
   9   4   3       75.70       87.26      6.52 o
  10   4   3       12.74        7.09      5.52 o
  11   4   3      254.91      271.35     13.63 o
  12   4   3       49.47       36.13      9.33 o
  13   4   3       37.59       20.41     19.05 o
 -12   5   3       45.46       51.83      8.69 o
 -11   5   3       20.66       38.18     11.26 o
 -10   5   3       34.12       40.57      6.48 o
  -9   5   3      259.32      255.23      9.42 o
  -8   5   3      168.04      180.55      7.79 o
  -7   5   3       32.40       33.39      3.69 o
  -6   5   3      133.79      129.16      4.92 o
  -5   5   3      524.09      549.72     11.58 o
  -4   5   3      599.24      639.75     16.00 o
  -3   5   3      209.42      195.37      5.61 o
  -2   5   3        0.94       -1.51      2.14 o
  -1   5   3       36.64       36.01      3.68 o
   0   5   3        8.97       15.96      4.61 o
   1   5   3       54.03       49.52      4.53 o
   2   5   3        7.15        4.19      4.07 o
   3   5   3        9.82        8.34      3.06 o
   4   5   3        2.46        2.86      1.98 o
   5   5   3       30.56       30.12      3.79 o
   6   5   3      102.30       91.25      5.20 o
   7   5   3       87.66       94.00      4.71 o
   8   5   3      155.10      155.65      6.05 o
   9   5   3       45.30       41.84      5.64 o
  10   5   3       31.08       34.20      7.68 o
  11   5   3       88.49       87.01      9.25 o
  12   5   3       15.06       27.03      7.99 o
 -12   6   3       48.75        6.82     14.40 o
 -11   6   3       23.00        2.89     12.24 o
 -10   6   3       26.83       10.69      7.22 o
  -9   6   3      106.38      105.20      8.47 o
  -8   6   3      532.36      527.54     20.52 o
  -7   6   3      308.49      293.34     13.30 o
  -6   6   3      144.06      137.05      4.99 o
  -5   6   3      360.23      359.15     16.50 o
  -4   6   3       82.96       98.58      5.46 o
  -3   6   3      159.63      160.19      5.31 o
  -2   6   3        4.50        4.16      2.91 o
  -1   6   3       66.45       65.68      7.35 o
   0   6   3        4.79        2.49      3.20 o
   1   6   3      208.08      231.63     11.39 o
   2   6   3       55.67       59.41      4.93 o
   3   6   3       24.26       20.11      2.63 o
   4   6   3      261.99      275.65     19.95 o
   5   6   3      295.20      284.63     20.32 o
   6   6   3       36.08       38.99      3.91 o
   7   6   3       44.59       52.75      4.20 o
   8   6   3       58.55       64.31      5.87 o
   9   6   3      149.47      135.04      9.35 o
  10   6   3       59.53       53.63      7.25 o
  11   6   3       59.18       62.08     11.53 o
 -11   7   3       12.49       -3.79     11.71 o
 -10   7   3        5.50       -0.84      6.94 o
  -9   7   3       72.96        4.16     21.97 o
  -8   7   3       32.50       26.78      8.91 o
  -7   7   3       49.20       48.22      4.38 o
  -6   7   3       18.20       18.66      3.11 o
  -5   7   3       37.33       31.99      3.17 o
  -4   7   3      307.98      300.17     13.30 o
  -3   7   3       35.23       33.51      4.56 o
  -2   7   3      156.44      158.50      4.08 o
  -1   7   3       36.31       35.20      4.22 o
   0   7   3       39.30       45.30      4.46 o
   1   7   3        3.80        3.67      3.74 o
   2   7   3       83.94       87.26      5.78 o
   3   7   3       81.93       77.50      7.28 o
   4   7   3       23.36       20.34      2.14 o
   5   7   3       10.37        6.33      3.47 o
   6   7   3      113.25      105.03      4.37 o
   7   7   3       52.73       47.94      4.20 o
   8   7   3      188.46      195.84      9.45 o
   9   7   3       36.56       40.48     21.16 o
  10   7   3        6.86       31.04     12.80 o
  11   7   3        4.25       20.78     13.86 o
 -10   8   3        1.35        2.38      9.96 o
  -9   8   3        0.62       -5.72     13.26 o
  -8   8   3        3.41        2.50      5.09 o
  -7   8   3       10.31        5.01      8.11 o
  -6   8   3        0.92       -1.06      3.93 o
  -5   8   3      149.06      153.60      5.24 o
  -4   8   3      105.34      104.51      8.16 o
  -3   8   3      114.95       97.40      7.16 o
  -2   8   3       19.30       13.23      4.18 o
  -1   8   3       27.20       20.91      4.03 o
   0   8   3        2.16       -1.87      4.70 o
   1   8   3       23.35        5.36      6.98 o
   2   8   3       66.89       58.56      5.77 o
   3   8   3       21.15       10.53     10.25 o
   4   8   3      100.52       96.41      3.49 o
   5   8   3       75.54       75.24      6.60 o
   6   8   3       11.64       18.55      6.92 o
   7   8   3      209.30      212.23     13.82 o
   8   8   3       12.25       24.30     10.54 o
   9   8   3       28.05       21.30     11.11 o
  10   8   3       16.63        2.62     11.31 o
  -9   9   3       38.91       56.20     10.79 o
  -8   9   3       12.34       19.97      7.74 o
  -7   9   3       14.56       19.17      7.79 o
  -6   9   3        3.09       -1.49      4.67 o
  -5   9   3       10.78       16.00      7.77 o
  -4   9   3       88.16       83.66      5.12 o
  -3   9   3       43.56       48.70      3.19 o
  -2   9   3       29.34       12.22     10.33 o
  -1   9   3       30.29       22.27      4.26 o
   0   9   3       26.54      -14.09     14.09 o
   1   9   3        8.12       12.68      4.85 o
   2   9   3      139.74      159.03      8.42 o
   3   9   3       30.72       25.46      9.55 o
   4   9   3       18.02       22.53      7.59 o
   5   9   3        6.17        6.29      7.44 o
   6   9   3       56.52       35.44      7.90 o
   7   9   3        6.29        9.09      8.11 o
   8   9   3       23.26       43.35     12.15 o
  -7  10   3       29.47       71.45      9.13 o
  -6  10   3        8.97       10.72      4.65 o
  -5  10   3       44.31       46.73      9.40 o
  -4  10   3       37.68       33.14     19.43 o
  -3  10   3       51.89        7.98     26.96 o
  -2  10   3       84.39       90.78      6.90 o
  -1  10   3       20.74       27.87     12.02 o
   0  10   3        8.17        9.69      4.88 o
   1  10   3       20.79       19.42      6.94 o
   2  10   3       17.75       18.50      9.44 o
   3  10   3       33.93       46.97     14.71 o
   4  10   3       90.60       22.56     30.58 o
   5  10   3       44.17        9.37     35.02 o
   6  10   3        5.43       -3.94     23.31 o
   7  10   3       36.32       45.19     11.54 o
  -5  11   3       10.76        8.83      7.56 o
  -4  11   3       11.48      -25.65     30.90 o
  -3  11   3       37.76       40.87      7.63 o
  -2  11   3       44.33       59.44      8.16 o
  -1  11   3       29.18       -8.56     28.20 o
   0  11   3        9.99       14.82     22.09 o
   1  11   3        8.70       18.87      7.35 o
   2  11   3       44.81      -15.25     24.70 o
   3  11   3        2.02        3.56     11.97 o
   4  11   3       20.71       31.75     20.73 o
 -13   0   4       15.01       14.90     13.99 o
 -12   0   4        9.02        2.28     12.69 o
 -11   0   4       18.85       27.52     12.76 o
 -10   0   4       10.08        2.98     18.47 o
  -9   0   4      599.00      573.56     24.81 o
  -8   0   4       61.90       46.46      8.07 o
  -7   0   4      443.97      470.16     16.21 o
  -6   0   4       45.79       43.64      3.89 o
  -5   0   4     1134.74     1210.27     30.78 o
  -4   0   4     8780.20     9291.54    243.19 o
  -3   0   4     1309.12     1340.22     36.13 o
  -2   0   4      111.39      117.77      5.44 o
  -1   0   4     2681.45     2713.73     70.45 o
   0   0   4      538.43      502.96     14.28 o
   1   0   4      499.79      489.46     14.26 o
   2   0   4       91.72       78.44      4.64 o
   3   0   4      409.03      408.42     13.03 o
   4   0   4       67.37       70.11      7.18 o
   5   0   4     1304.03     1433.57     40.07 o
   6   0   4       75.55       54.51      8.48 o
   7   0   4       19.45        8.52      5.76 o
   8   0   4      398.38      407.03     15.57 o
   9   0   4      327.51      323.83     20.23 o
  10   0   4        8.54       13.69      7.97 o
  11   0   4       75.11       32.95     19.64 o
  12   0   4       64.64       66.04     14.09 o
  13   0   4       17.91       14.14     14.81 o
 -13   1   4       17.80      -14.99     14.99 o
 -12   1   4       10.20        5.33     18.79 o
 -11   1   4       85.18       77.51      9.37 o
 -10   1   4       38.99       42.29      4.55 o
  -9   1   4      166.27      163.82      7.57 o
  -8   1   4     1323.96     1327.93     40.34 o
  -7   1   4       12.50        2.69      3.00 o
  -6   1   4       70.01       82.31      4.36 o
  -5   1   4      675.94      727.47     14.52 o
  -4   1   4      976.55     1082.37     21.34 o
  -3   1   4       12.75        5.44      2.58 o
  -2   1   4       72.02       64.68      2.93 o
  -1   1   4      172.87      150.25      4.11 o
   0   1   4      349.31      311.27      6.83 o
   1   1   4       85.13       78.71      3.12 o
   2   1   4      340.36      308.70      7.18 o
   3   1   4      113.54      118.31      4.28 o
   4   1   4     1064.68     1150.69     22.80 o
   5   1   4      280.71      271.95      7.46 o
   6   1   4      110.52      112.48      4.85 o
   7   1   4      447.95      412.55     10.50 o
   8   1   4      156.13      152.91      6.34 o
   9   1   4      394.76      362.37     10.43 o
  10   1   4      332.19      337.10     10.51 o
  11   1   4       14.33       16.58     11.16 o
  12   1   4        7.35       -1.42      7.99 o
  13   1   4        3.59        6.86     13.83 o
 -13   2   4        2.52       -1.67     22.35 o
 -12   2   4       14.65        8.35      7.51 o
 -11   2   4       29.90       12.32      6.24 o
 -10   2   4       32.99       28.65      5.92 o
  -9   2   4      510.66      485.41     12.48 o
  -8   2   4      448.07      466.43     14.15 o
  -7   2   4      143.42      130.03      5.00 o
  -6   2   4        4.77        2.18      4.07 o
  -5   2   4      461.96      482.38     10.34 o
  -4   2   4     2637.43     2852.99     53.70 o
  -3   2   4      528.79      538.93     11.21 o
  -2   2   4      952.11      954.67     18.50 o
  -1   2   4     2520.87     2447.10     58.29 o
   0   2   4      813.98      807.92     26.53 o
   1   2   4     1200.22     1204.44     26.59 o
   2   2   4      388.74      408.73      8.86 o
   3   2   4      637.48      695.44     14.22 o
   4   2   4      383.19      355.77      8.47 o
   5   2   4     1102.77     1098.60     22.18 o
   6   2   4       62.78       67.46      6.33 o
   7   2   4       37.50       37.58      3.83 o
   8   2   4      284.99      280.07     10.22 o
   9   2   4      276.74      283.53     16.27 o
  10   2   4       51.22       49.02      8.03 o
  11   2   4       11.47        9.85      7.08 o
  13   2   4       30.78       24.82      9.56 o
 -13   3   4        7.09        6.21     18.36 o
 -11   3   4        1.69        3.73      6.34 o
 -10   3   4       47.91       49.77      9.17 o
  -9   3   4      146.38      148.28      6.60 o
  -8   3   4      147.47      118.67      6.18 o
  -7   3   4      598.65      596.24     12.85 o
  -6   3   4       47.14       51.27      3.41 o
  -5   3   4      262.72      266.48      6.74 o
  -4   3   4      711.70      733.13     14.51 o
  -3   3   4       34.95       29.05      2.17 o
  -2   3   4      196.86      200.34      4.84 o
  -1   3   4      747.24      786.74     20.70 o
   0   3   4      589.18      621.10     16.85 o
   1   3   4      596.28      569.02     11.70 o
   2   3   4      207.96      207.48      6.03 o
   3   3   4      258.71      246.99      5.97 o
   4   3   4      151.72      154.67      5.27 o
   5   3   4       17.37       24.20      3.15 o
   6   3   4       63.23       68.28      3.98 o
   7   3   4      103.12       93.94      5.66 o
   8   3   4       32.20       29.28      4.60 o
   9   3   4      134.46      124.57      6.61 o
  10   3   4       67.72       49.80      7.94 o
  11   3   4      119.10      118.84     10.54 o
  12   3   4       23.19       13.52      6.70 o
  13   3   4       11.37       26.78     12.59 o
 -12   4   4       13.70       11.33     10.46 o
 -11   4   4       32.45       35.81     13.50 o
 -10   4   4       10.70       12.92      5.80 o
  -9   4   4      129.96      139.31      6.40 o
  -8   4   4       39.30       42.20      5.11 o
  -7   4   4        0.61        1.35      3.05 o
  -6   4   4      436.13      454.34     10.21 o
  -5   4   4      292.61      285.22      7.05 o
  -4   4   4      879.10      909.45     20.84 o
  -3   4   4     1366.34     1395.49     31.17 o
  -2   4   4      386.26      405.97      9.83 o
  -1   4   4      477.08      431.72     12.76 o
   0   4   4        8.44       -3.01      5.60 o
   1   4   4        7.30        3.27      3.41 o
   2   4   4      358.20      376.35     10.59 o
   3   4   4      570.45      628.54     14.73 o
   4   4   4      188.01      195.46      5.42 o
   5   4   4      233.47      220.73      6.10 o
   6   4   4       48.30       41.38      3.95 o
   7   4   4        7.76       12.81      3.79 o
   8   4   4      305.86      332.10      9.46 o
   9   4   4      134.01      139.94      7.42 o
  10   4   4      138.10      139.22     11.08 o
  11   4   4       15.04        6.98      7.80 o
  12   4   4        4.95        9.12      9.11 o
 -12   5   4        1.36       -4.39      8.88 o
 -11   5   4       34.01       29.28      8.43 o
 -10   5   4       72.97       75.87      8.12 o
  -9   5   4       80.37       76.70     10.19 o
  -8   5   4      515.65      505.41     12.38 o
  -7   5   4      120.09      128.72      5.43 o
  -6   5   4      112.83      109.14      5.39 o
  -5   5   4      350.12      353.33      8.33 o
  -4   5   4      367.13      338.29      7.28 o
  -3   5   4      159.59      167.41      5.45 o
  -2   5   4      166.63      155.13      4.75 o
  -1   5   4      171.39      180.14      6.92 o
   0   5   4      848.80      852.14     24.63 o
   1   5   4       23.44       22.02      5.72 o
   2   5   4       36.53       43.88      4.39 o
   3   5   4      234.05      230.70      5.76 o
   4   5   4      186.67      186.91      5.39 o
   5   5   4      593.61      604.61     13.14 o
   6   5   4      205.16      214.73      6.58 o
   7   5   4       77.93       80.94      4.49 o
   8   5   4       50.18       35.53      6.90 o
   9   5   4       68.62       73.18      7.40 o
  10   5   4       29.07       27.44      7.66 o
  11   5   4       99.87      104.25     10.50 o
  12   5   4       74.64       91.32     16.13 o
 -12   6   4       13.88       10.85     11.21 o
 -11   6   4        8.81       11.89      7.83 o
 -10   6   4       41.70       30.29     11.90 o
  -9   6   4       13.92        8.51      7.53 o
  -8   6   4       53.49       63.63      9.52 o
  -7   6   4       51.64       56.25      6.85 o
  -6   6   4      178.70      202.91      6.47 o
  -5   6   4      302.10      312.74      7.82 o
  -4   6   4      569.00      513.89     10.95 o
  -3   6   4       63.00       53.38      3.18 o
  -2   6   4      477.02      501.58     14.76 o
  -1   6   4      456.92      476.40     14.49 o
   0   6   4      465.61      483.11     15.57 o
   1   6   4       22.61       18.91      5.22 o
   2   6   4       47.34       39.96      5.78 o
   3   6   4      225.24      248.31     10.24 o
   4   6   4      155.50      156.59      9.64 o
   5   6   4       34.72       32.31      2.94 o
   6   6   4      113.90      112.26      4.74 o
   7   6   4       23.52       26.95      3.63 o
   8   6   4      128.07      144.71      6.81 o
   9   6   4      109.71      149.48     23.78 o
  10   6   4       74.74       74.15      9.12 o
 -11   7   4        0.02      -12.25     13.87 o
 -10   7   4        3.86       -7.02      7.02 o
  -9   7   4       15.97       22.11      9.98 o
  -8   7   4       22.12       20.76      5.18 o
  -7   7   4        1.61        0.50      5.08 o
  -6   7   4       47.49       53.42      3.90 o
  -5   7   4      245.12      251.83      7.29 o
  -4   7   4      455.69      458.27     11.76 o
  -3   7   4      223.41      224.02      5.56 o
  -2   7   4       46.14       42.45      4.94 o
  -1   7   4        8.30        8.99      3.52 o
   0   7   4      139.42      136.78      7.05 o
   1   7   4       38.62       35.91      5.94 o
   2   7   4       21.37       24.15      8.86 o
   3   7   4      153.83      139.63     33.12 o
   4   7   4       80.76       71.43      2.99 o
   5   7   4      266.68      293.63      7.55 o
   6   7   4       58.91       68.69      5.29 o
   7   7   4       51.72       60.81      4.69 o
   8   7   4        3.65       10.44      4.36 o
   9   7   4       15.01       13.30     11.42 o
  10   7   4       52.79       69.93     11.86 o
 -10   8   4        6.60       11.02      9.41 o
  -9   8   4        0.97        5.94      8.29 o
  -6   8   4        3.31       -0.09     11.27 o
  -5   8   4       92.45       93.12      6.23 o
  -4   8   4       63.60       70.86      4.18 o
  -3   8   4      297.83      323.70     17.54 o
  -2   8   4      126.91      112.80      9.09 o
  -1   8   4      111.54      120.98     19.04 o
   0   8   4       16.65       16.80      4.77 o
   1   8   4       21.78        3.27     13.78 o
   2   8   4      108.31      106.46      9.44 o
   3   8   4      283.83      187.64     38.23 o
   4   8   4       63.31       54.33      9.02 o
   5   8   4       10.44        6.18      2.15 o
   6   8   4       50.44       50.60      3.63 o
   7   8   4        4.11        4.37      4.60 o
   8   8   4       42.48       36.94      9.03 o
   9   8   4       14.90       20.27      9.43 o
  -8   9   4        4.05       17.81     21.09 o
  -7   9   4       14.71       12.39     10.38 o
  -6   9   4        7.81       10.36      8.34 o
  -5   9   4       91.87       96.67      6.05 o
  -4   9   4       63.48       66.91      3.27 o
  -3   9   4       75.35       60.20     12.28 o
  -2   9   4        5.87       23.19      5.27 o
  -1   9   4      101.47       90.74      7.04 o
   0   9   4       18.34       16.94      5.01 o
   1   9   4       69.14       88.76      9.31 o
   2   9   4       29.57       31.35      6.40 o
   3   9   4       14.49        6.03     14.90 o
   4   9   4        7.30       -6.13      9.53 o
   5   9   4       81.00       28.34     20.85 o
   6   9   4       26.12       16.86     11.28 o
   7   9   4       13.13       -3.56      7.01 o
   8   9   4        5.08       26.00     21.12 o
  -7  10   4       24.85       32.34      6.05 o
  -6  10   4       11.13        8.59      8.47 o
  -5  10   4       33.78       58.92      9.34 o
  -4  10   4       15.45       21.71      7.77 o
  -3  10   4       28.81       46.37      8.12 o
  -2  10   4        6.11       23.21      7.80 o
  -1  10   4       10.72      -17.15     27.04 o
   0  10   4       16.92       -1.05     26.88 o
   1  10   4       41.16        9.93     19.16 o
   2  10   4        1.66       43.66     28.56 o
   3  10   4       42.16        5.64     23.96 o
   4  10   4       68.11       47.44     22.46 o
   5  10   4       45.50       41.30     10.41 o
   6  10   4       15.34       18.10     24.13 o
  -4  11   4       60.65       -8.50     31.57 o
  -2  11   4       26.72       31.46     21.28 o
  -1  11   4        6.01        3.45      6.62 o
   0  11   4        2.45        3.57      6.66 o
   1  11   4        7.91        8.87      7.08 o
   2  11   4        7.80        7.70      7.30 o
   3  11   4       28.29      -29.00     29.00 o
   4  11   4       45.50       31.55     23.04 o
 -13   0   5        6.11       -8.30     14.40 o
 -12   0   5        0.03       -5.17      9.16 o
 -10   0   5       15.83       13.61      6.89 o
  -9   0   5       40.43       28.22      8.25 o
  -8   0   5       28.27       14.22      6.04 o
  -7   0   5       84.99       82.01      5.54 o
  -6   0   5       77.55       87.07      7.66 o
  -5   0   5       35.08       24.10      5.33 o
  -4   0   5     2557.71     2591.38     68.84 o
  -3   0   5     2453.65     2486.19     65.47 o
  -2   0   5      238.21      236.77      8.57 o
  -1   0   5      109.65       98.47      6.32 o
   0   0   5      479.41      505.16     14.84 o
   1   0   5       58.43       65.76      5.47 o
   2   0   5     4272.44     4424.23    115.40 o
   3   0   5       46.39       29.26      4.90 o
   4   0   5      371.16      319.08     11.38 o
   5   0   5      838.77      862.51     25.48 o
   6   0   5        5.45        8.05      8.82 o
   7   0   5       28.67       28.66      5.98 o
   8   0   5        5.17       13.44     11.91 o
   9   0   5      624.91      546.83     19.52 o
  10   0   5      258.43      206.89     14.25 o
  11   0   5       19.77       28.58     12.16 o
  12   0   5        1.32       11.63      9.21 o
  13   0   5        0.26       16.98     14.75 o
 -13   1   5       26.69       46.22     11.78 o
 -12   1   5        0.45       -9.45      9.45 o
 -11   1   5       57.69       69.78      7.48 o
 -10   1   5      271.31      282.23      9.04 o
  -9   1   5      126.35      119.41      5.80 o
  -8   1   5       45.53       51.04      4.02 o
  -7   1   5      205.58      184.26      7.50 o
  -6   1   5      104.28      103.05      4.45 o
  -5   1   5       86.82       86.00      4.11 o
  -4   1   5     4397.85     4699.44     86.80 o
  -3   1   5     1077.98     1048.25     20.67 o
  -2   1   5      540.94      571.45     11.83 o
  -1   1   5     1696.31     1641.43     31.00 o
   0   1   5     1075.77     1011.01     20.10 o
   1   1   5      515.02      501.94     10.64 o
   2   1   5      608.07      587.95     12.27 o
   3   1   5     1840.63     1848.65     35.19 o
   4   1   5       63.38       52.80      3.91 o
   5   1   5      166.41      163.49      5.46 o
   6   1   5      169.96      173.20      6.31 o
   7   1   5      128.21      135.56      5.58 o
   8   1   5       11.20        4.41      6.41 o
   9   1   5        1.19       -0.89      4.56 o
  10   1   5       47.14       51.87      5.84 o
  11   1   5       32.50       37.27      7.04 o
  12   1   5       28.53       13.99      8.26 o
  13   1   5       57.76       90.57     12.25 o
 -13   2   5       18.11       15.25     13.28 o
 -11   2   5       29.68       34.68      7.51 o
 -10   2   5       29.40       13.02      5.55 o
  -9   2   5        6.16        2.49      4.49 o
  -8   2   5      170.82      171.17      7.02 o
  -7   2   5       61.92       59.19      3.89 o
  -6   2   5      113.70      105.91      4.41 o
  -5   2   5      271.51      278.32      6.94 o
  -4   2   5     1367.09     1492.65     28.89 o
  -3   2   5     1224.09     1356.19     26.09 o
  -2   2   5      160.21      159.42      4.51 o
  -1   2   5      406.67      431.61      9.88 o
   0   2   5     2529.03     2563.93     47.55 o
   1   2   5      150.86      156.68      4.47 o
   2   2   5      233.19      235.04      5.91 o
   3   2   5      506.26      455.67     10.24 o
   4   2   5      924.82      965.69     19.57 o
   5   2   5      102.27      107.94      4.79 o
   6   2   5      271.67      286.81      8.30 o
   7   2   5      177.08      168.56      6.45 o
   8   2   5       13.91       16.34      4.22 o
   9   2   5      280.69      259.58      8.87 o
  10   2   5       86.60       78.34      9.74 o
  11   2   5       21.26       15.74      6.08 o
  12   2   5        3.33       -7.49      8.19 o
  13   2   5       39.93       38.81      9.12 o
 -13   3   5        1.41        0.05     10.09 o
 -12   3   5        0.60       -5.17      7.75 o
 -11   3   5        1.51       -5.14      5.14 o
 -10   3   5       19.48       22.06      5.84 o
  -9   3   5       24.41       22.33      4.01 o
  -8   3   5      110.50      105.04      5.24 o
  -7   3   5       63.82       67.73      3.94 o
  -6   3   5      436.83      415.77      9.75 o
  -5   3   5      274.58      270.72      6.88 o
  -4   3   5       75.29       83.83      3.35 o
  -3   3   5      166.48      167.99      4.67 o
  -2   3   5       67.06       59.09      2.65 o
  -1   3   5       96.74       90.90      4.72 o
   0   3   5      317.72      331.51      8.38 o
   1   3   5      430.37      405.08     10.26 o
   2   3   5     2632.52     2625.53     56.82 o
   3   3   5      787.28      826.72     16.71 o
   4   3   5      589.86      601.84     16.68 o
   5   3   5       41.35       45.55      3.44 o
   6   3   5      165.54      173.62      6.15 o
   7   3   5       80.86       80.64      4.62 o
   8   3   5       49.21       58.68      4.60 o
   9   3   5      105.42      106.82      7.58 o
  10   3   5       65.84       85.76      8.28 o
  11   3   5       21.26       20.88      8.07 o
  12   3   5       41.87       47.16     27.24 o
  13   3   5       21.21       -5.85     13.90 o
 -13   4   5        9.29       18.10     14.08 o
 -12   4   5       19.67       22.47      9.13 o
 -11   4   5       22.94       27.88     14.94 o
 -10   4   5       11.12        3.26      6.12 o
  -9   4   5      124.71      108.67      8.13 o
  -8   4   5       13.80       13.44      3.48 o
  -7   4   5       79.36       88.85      5.00 o
  -6   4   5      117.21      101.89      4.33 o
  -5   4   5       66.73       67.98      3.49 o
  -4   4   5      426.61      440.35      9.16 o
  -3   4   5      303.08      316.78      7.05 o
  -2   4   5       12.15        6.48      3.98 o
  -1   4   5      257.65      252.43      9.00 o
   0   4   5      645.22      676.17     25.81 o
   1   4   5      172.54      164.19     11.82 o
   2   4   5      178.07      145.19      8.49 o
   3   4   5      106.10      110.24      8.52 o
   4   4   5      160.90      152.94      5.43 o
   5   4   5      166.80      162.70      6.66 o
   6   4   5       57.06       56.11      3.98 o
   7   4   5       10.24       15.64      4.09 o
   8   4   5       65.88       60.05      6.68 o
   9   4   5      165.28      147.30      7.98 o
  10   4   5       67.66       57.15      8.88 o
  11   4   5       27.42       34.14      8.31 o
  12   4   5        4.57       -8.70      8.70 o
 -12   5   5        2.74        1.45      7.59 o
 -11   5   5       11.45       17.66      6.37 o
 -10   5   5      106.51       92.13     11.89 o
  -9   5   5       10.26        0.17      5.25 o
  -8   5   5       51.62       42.70      4.40 o
  -7   5   5       83.28       76.00      4.68 o
  -6   5   5      280.35      273.44      7.34 o
  -5   5   5      148.15      142.30      4.77 o
  -4   5   5      262.82      274.33      6.60 o
  -3   5   5      465.67      460.51     11.33 o
  -2   5   5      361.62      345.19      9.88 o
  -1   5   5      431.81      385.55     23.54 o
   0   5   5       79.38       89.60     13.00 o
   1   5   5       36.30       26.14      6.21 o
   2   5   5      153.64      152.70      7.80 o
   3   5   5      396.48      413.39      9.13 o
   4   5   5       85.47       97.54      3.70 o
   5   5   5      242.33      244.27      6.86 o
   6   5   5      150.86      143.58      5.25 o
   7   5   5       46.85       48.27      4.19 o
   8   5   5      205.01      211.56      8.39 o
   9   5   5       82.96      101.14      9.13 o
  10   5   5       94.11      104.20     11.90 o
  11   5   5       41.42       59.77     10.58 o
  12   5   5       15.57        8.04     15.20 o
 -11   6   5       13.55        7.87     10.84 o
 -10   6   5        2.64        6.74     12.60 o
  -9   6   5       11.71        7.39     12.26 o
  -8   6   5       69.47       80.32      5.35 o
  -7   6   5        4.60        5.67      3.70 o
  -6   6   5       89.62       87.94      4.36 o
  -5   6   5      312.98      304.44      7.91 o
  -4   6   5      382.91      401.35      9.05 o
  -3   6   5      639.97      592.94     14.20 o
  -2   6   5       40.45       27.26      6.47 o
  -1   6   5      130.40      115.68      7.47 o
   0   6   5       72.84       75.31      6.21 o
   1   6   5       50.17       36.95      8.02 o
   2   6   5      503.96      478.03     18.44 o
   3   6   5      379.54      360.07     13.88 o
   4   6   5      491.71      496.15     10.94 o
   5   6   5      229.61      238.14      6.60 o
   6   6   5       10.53       10.53      3.75 o
   7   6   5       15.55        1.20      8.98 o
   8   6   5       21.21       16.75      6.08 o
   9   6   5      167.96      171.03     10.96 o
  10   6   5       20.72       16.60     10.55 o
  11   6   5       29.15       30.54     14.81 o
 -11   7   5        1.61       -4.22      7.64 o
 -10   7   5       32.62       40.73     13.37 o
  -9   7   5       66.34       25.65     23.03 o
  -8   7   5       43.54       30.54     12.88 o
  -7   7   5      164.81      171.02      7.00 o
  -6   7   5        8.89        8.89      3.15 o
  -5   7   5       71.83       61.87      3.53 o
  -4   7   5      366.60      361.77     13.22 o
  -3   7   5      262.28      278.50     17.83 o
  -2   7   5      101.83       96.53     16.27 o
  -1   7   5      318.43      335.13     14.73 o
   0   7   5      273.53      283.02     13.35 o
   1   7   5      334.59      340.59     12.92 o
   2   7   5      454.99      485.68     16.65 o
   3   7   5      876.35      921.23     28.02 o
   4   7   5      217.45      227.63     11.03 o
   5   7   5       49.19       44.39      3.95 o
   6   7   5       28.76       37.88      4.31 o
   7   7   5        4.51        8.31      6.70 o
   8   7   5       11.77        6.21      8.22 o
   9   7   5       16.38       37.49     11.86 o
  10   7   5       29.78       18.59     12.71 o
 -10   8   5       17.39        9.65      9.16 o
  -9   8   5       36.65       35.99      9.73 o
  -8   8   5       22.68       23.14      6.47 o
  -7   8   5       35.43       22.93      8.27 o
  -6   8   5       56.30       53.60     12.68 o
  -5   8   5       32.35       21.60      6.15 o
  -4   8   5       24.61       20.88      3.26 o
  -3   8   5      244.74      235.52     16.92 o
  -2   8   5       19.16       -2.78      7.45 o
  -1   8   5      181.47      189.95     11.96 o
   0   8   5       69.06       61.34      6.63 o
   1   8   5      251.14      247.57     14.95 o
   2   8   5        7.99        3.68      6.32 o
   3   8   5       11.20        3.33      6.50 o
   4   8   5       81.90       79.09     11.60 o
   5   8   5        9.11       15.34      7.32 o
   6   8   5       56.24       51.18      4.29 o
   7   8   5        4.98        4.63      4.55 o
   8   8   5        0.39        2.73     11.16 o
   9   8   5        8.78       11.12      9.82 o
  -8   9   5        8.76        9.38      5.86 o
  -7   9   5       45.24       54.72      6.30 o
  -6   9   5       30.71       37.09      6.63 o
  -5   9   5       72.18       71.97      5.11 o
  -4   9   5       59.41       46.99      8.79 o
  -3   9   5        7.58       10.22     25.40 o
  -2   9   5       27.36       16.03     20.86 o
  -1   9   5       18.58       23.17     12.65 o
   0   9   5        7.62        7.91     10.01 o
   1   9   5      204.13      241.26     15.38 o
   2   9   5      171.47      175.21     13.71 o
   4   9   5       45.98       20.93     17.46 o
   5   9   5       35.24       34.17      9.75 o
   6   9   5       15.92       -1.00     17.72 o
   7   9   5       53.67       56.36     10.82 o
   8   9   5       22.83        7.27     10.95 o
  -6  10   5       39.87       43.18      5.55 o
  -5  10   5       10.18       -1.58      8.54 o
  -3  10   5        6.60       13.56     14.08 o
  -2  10   5       14.61       -7.43      7.43 o
  -1  10   5       45.43        0.29     18.99 o
   0  10   5       16.95        5.16      8.74 o
   1  10   5       34.16       36.32      8.23 o
   2  10   5       27.63       25.88      8.02 o
   3  10   5       21.42       27.00      8.34 o
   4  10   5      112.61       33.08     35.87 o
   5  10   5       28.19        4.76     23.11 o
   6  10   5        5.50       14.08     10.34 o
  -4  11   5       53.52       58.76      9.83 o
  -3  11   5        7.24       -1.65      8.60 o
  -2  11   5       42.06       -8.97     33.36 o
  -1  11   5       34.82       31.29      7.93 o
   0  11   5       47.20      -22.13     24.68 o
   1  11   5       40.79        2.77     27.42 o
   2  11   5       34.59       17.89     16.13 o
   3  11   5        3.17       -9.23     14.59 o
 -13   0   6        7.55       14.56     15.04 o
 -12   0   6       17.64        2.28     12.57 o
 -11   0   6       12.18       21.82      9.46 o
 -10   0   6       13.48        1.08     10.71 o
  -9   0   6        1.11        8.83      6.34 o
  -8   0   6      109.72      115.04      6.35 o
  -7   0   6      733.20      766.11     21.74 o
  -6   0   6      297.18      278.24     10.49 o
  -5   0   6        7.15        5.27      3.69 o
  -4   0   6     1412.74     1478.67     40.70 o
  -3   0   6     2396.92     2611.65     70.72 o
  -2   0   6      780.54      852.59     41.36 o
  -1   0   6     1015.75     1041.00     28.74 o
   0   0   6     3249.82     3040.58     79.87 o
   1   0   6     3102.81     3123.79     97.45 o
   2   0   6     2679.90     2504.23     66.12 o
   3   0   6      710.56      741.56     21.65 o
   4   0   6     1053.08     1055.14     30.24 o
   5   0   6      584.02      616.53     19.76 o
   6   0   6      287.68      291.84     11.69 o
   7   0   6      625.86      598.70     20.05 o
   8   0   6       60.90       64.20      6.88 o
   9   0   6       45.44       41.26      7.93 o
  10   0   6       15.35        6.71     16.07 o
  11   0   6       14.78       12.73     11.97 o
  12   0   6        6.17        6.94     12.99 o
  13   0   6        5.07       10.01     10.82 o
 -11   1   6        0.81       -7.00      8.57 o
 -10   1   6       65.71       66.62      7.04 o
  -9   1   6       39.20       34.45      4.60 o
  -8   1   6      574.75      588.77     15.03 o
  -7   1   6      208.65      210.70      6.38 o
  -6   1   6      346.95      344.71      8.78 o
  -5   1   6       36.29       39.37      3.40 o
  -4   1   6      682.20      688.11     14.46 o
  -3   1   6      511.68      586.92     12.46 o
  -2   1   6      434.88      442.68      9.81 o
  -1   1   6      426.36      445.19      9.60 o
   0   1   6     1835.81     1754.04     33.34 o
   1   1   6     1631.48     1680.66     31.93 o
   2   1   6      813.70      772.81     15.62 o
   3   1   6      876.66      935.37     18.92 o
   4   1   6      374.44      376.31      9.21 o
   5   1   6      584.32      600.56     13.44 o
   6   1   6      367.62      358.69      9.62 o
   7   1   6       63.80       55.19      4.79 o
   8   1   6       72.12       75.62      5.02 o
   9   1   6       82.61       81.66      5.72 o
  10   1   6      113.23      103.89     10.66 o
  11   1   6        0.34        1.12      5.81 o
  12   1   6       27.00       20.83      8.38 o
  13   1   6       17.42       19.62      9.05 o
 -12   2   6       19.54       24.08     13.92 o
 -11   2   6        5.80       -3.43      7.26 o
 -10   2   6       15.22       18.11      4.64 o
  -9   2   6       55.41       56.95      5.15 o
  -8   2   6      171.16      171.61      6.22 o
  -7   2   6       45.87       44.79      3.74 o
  -6   2   6      352.90      349.63      8.51 o
  -5   2   6      242.49      238.02      7.68 o
  -4   2   6      371.35      403.27      9.29 o
  -3   2   6      441.80      420.71      9.46 o
  -2   2   6     1461.09     1469.99     28.24 o
  -1   2   6      372.13      344.77      7.82 o
   0   2   6      342.13      320.83      7.38 o
   1   2   6      897.91      955.27     18.94 o
   2   2   6      202.21      213.66      5.66 o
   3   2   6      269.24      233.24      6.34 o
   4   2   6      173.79      178.30      5.56 o
   5   2   6      286.13      279.23      7.76 o
   6   2   6      199.76      197.64      6.70 o
   7   2   6      114.78      102.24      5.18 o
   8   2   6        3.05        5.18      3.76 o
   9   2   6       51.26       44.37      5.60 o
  10   2   6       18.51       26.03      6.34 o
  11   2   6       64.99       65.90     10.19 o
  12   2   6        5.89       17.77     17.58 o
  13   2   6       31.15       43.08      9.75 o
 -13   3   6       61.64      119.44     18.21 o
 -12   3   6       21.07       33.34     15.34 o
 -11   3   6       13.81       41.74     13.09 o
 -10   3   6       22.12       29.63      9.28 o
  -9   3   6      103.11      113.05      7.03 o
  -8   3   6       78.49       70.42      4.60 o
  -7   3   6       25.86       25.57      3.44 o
  -6   3   6       42.45       46.53      3.68 o
  -5   3   6      421.43      452.73      9.91 o
  -4   3   6      207.54      210.88      5.46 o
  -3   3   6      327.94      347.27      8.12 o
  -2   3   6     1123.12     1183.21     23.01 o
  -1   3   6      402.98      410.26     10.59 o
   0   3   6      153.70      157.32      5.31 o
   1   3   6      415.46      411.99     11.83 o
   2   3   6      199.38      224.16      7.90 o
   3   3   6      323.87      341.17      8.24 o
   4   3   6      316.50      336.36      8.43 o
   5   3   6      136.13      133.36      5.17 o
   6   3   6      103.24      102.37      5.06 o
   7   3   6      216.62      220.81      7.44 o
   8   3   6       20.25       18.55      4.25 o
   9   3   6        2.62        4.33      6.72 o
  10   3   6       47.05       36.07     22.96 o
  11   3   6        9.95       16.25      8.48 o
  12   3   6        0.59        8.73      7.90 o
 -12   4   6       11.51       15.61     11.02 o
 -11   4   6        0.74       21.32      9.69 o
 -10   4   6       13.96       31.57      5.69 o
  -9   4   6       17.68       14.69      5.00 o
  -8   4   6       22.96       22.71      4.55 o
  -7   4   6       44.12       56.50      4.01 o
  -6   4   6       29.05       22.40      3.41 o
  -5   4   6      113.59      108.39      4.23 o
  -4   4   6      177.51      174.34      5.35 o
  -3   4   6       47.83       49.20      2.76 o
  -2   4   6      338.19      371.74     14.28 o
  -1   4   6       10.79        9.80      1.96 o
   0   4   6      100.43      116.17      6.94 o
   1   4   6        7.04       14.05      3.50 o
   2   4   6      284.99      303.00      9.94 o
   3   4   6      359.89      333.69      9.56 o
   4   4   6       59.79       51.60      3.99 o
   5   4   6       53.65       57.93      3.64 o
   6   4   6      137.72      140.26      5.26 o
   7   4   6       78.66       83.39      7.48 o
   8   4   6       25.72       23.96      4.59 o
   9   4   6       19.11        8.45      6.58 o
  10   4   6       14.84       35.85     10.25 o
  11   4   6        5.65        3.85     19.12 o
  12   4   6        5.70        7.44      9.72 o
 -12   5   6       89.46       74.92     17.14 o
 -11   5   6       36.55       -6.64     21.88 o
 -10   5   6       61.03       73.32      8.05 o
  -9   5   6       38.42       33.80      4.96 o
  -8   5   6       46.44       48.30      6.26 o
  -7   5   6      153.50      154.99      5.68 o
  -6   5   6       48.49       49.05      3.86 o
  -5   5   6      323.55      330.56      8.15 o
  -4   5   6      134.17      140.10      4.48 o
  -3   5   6      319.30      322.39      9.21 o
  -2   5   6      183.36      185.33      8.30 o
  -1   5   6       42.56       53.01      8.09 o
   0   5   6       24.66       21.61      4.23 o
   1   5   6       56.29       58.36      9.15 o
   2   5   6      104.44       86.01      7.00 o
   3   5   6      539.10      586.01     22.65 o
   4   5   6       29.31       33.28      3.39 o
   5   5   6       76.47       66.54      4.04 o
   6   5   6       22.13       16.17      3.31 o
   7   5   6      119.40      125.34      5.51 o
   8   5   6        5.32        2.91      6.51 o
   9   5   6       14.21       13.38     11.78 o
  10   5   6       47.91       61.15     10.57 o
  11   5   6       13.78       -8.89     13.90 o
 -11   6   6        1.79       -0.69      8.07 o
 -10   6   6        2.94       11.18      6.37 o
  -9   6   6      110.79      130.47      8.85 o
  -8   6   6       97.38       91.86      5.86 o
  -7   6   6       14.93       21.56      3.53 o
  -6   6   6       99.13       92.65      4.37 o
  -5   6   6      166.21      174.16      5.30 o
  -4   6   6      270.26      261.44      6.70 o
  -3   6   6      205.06      196.79     13.68 o
  -2   6   6      107.06      115.71      6.84 o
  -1   6   6       22.26       20.99      4.90 o
   0   6   6       10.20        6.22      4.48 o
   1   6   6      236.64      260.42     10.78 o
   2   6   6       34.29       -9.24     74.71 o
   3   6   6      287.75      279.08     12.22 o
   4   6   6       53.16       48.29      5.83 o
   5   6   6       74.23       74.35      3.75 o
   6   6   6      174.01      179.69      6.08 o
   7   6   6       31.08       30.72      4.19 o
   8   6   6       15.22       20.51      5.69 o
   9   6   6        8.81        2.56      6.89 o
  10   6   6       40.33       26.34     14.33 o
  11   6   6       14.83       24.20     11.07 o
 -10   7   6       36.61       16.76     12.19 o
  -9   7   6       12.77        7.12     10.52 o
  -8   7   6      181.12      194.80     15.71 o
  -7   7   6       79.90       82.07      5.16 o
  -6   7   6      167.32      168.03      9.30 o
  -5   7   6      167.42      165.80      5.46 o
  -4   7   6        9.85        7.69      3.10 o
  -3   7   6        5.60       -2.39      4.59 o
  -2   7   6      237.08      228.71      9.67 o
  -1   7   6      308.42      323.33     11.78 o
   0   7   6      287.84      272.86     11.57 o
   1   7   6      114.49      108.04     12.45 o
   2   7   6      226.12      246.29     11.61 o
   3   7   6      146.56      177.56     17.03 o
   4   7   6       67.18       63.20     10.19 o
   5   7   6      317.29      308.38      8.56 o
   6   7   6       52.85       46.57      5.96 o
   7   7   6      113.43      122.15      5.91 o
   8   7   6       34.85       20.89      8.70 o
   9   7   6       87.03       88.54     14.40 o
  10   7   6       35.64       60.49     15.41 o
  -9   8   6        7.69       -0.05      6.49 o
  -8   8   6        5.13        4.95      6.64 o
  -7   8   6      222.52      244.06     17.23 o
  -6   8   6       76.90       80.67      9.91 o
  -5   8   6       28.86       29.36      3.74 o
  -4   8   6      107.51      130.78     11.58 o
  -3   8   6       59.65       57.59      6.94 o
  -2   8   6      247.01      244.44     16.83 o
  -1   8   6      330.13      321.34     12.14 o
   0   8   6      230.07      220.14      9.80 o
   1   8   6      367.72      358.86     16.32 o
   2   8   6       76.83       88.33      8.48 o
   3   8   6       58.84       81.28     11.36 o
   4   8   6       89.77       85.18     11.43 o
   5   8   6       25.95       38.04      8.88 o
   6   8   6      166.46      156.14      7.19 o
   7   8   6       23.94       -1.11     11.43 o
   8   8   6       49.99       64.59     13.94 o
   9   8   6        8.33       24.97     14.06 o
  -8   9   6       33.30       40.17      6.38 o
  -7   9   6        4.15       -1.44      6.85 o
  -6   9   6        8.82        0.52      4.15 o
  -5   9   6       31.14       29.68      7.85 o
  -4   9   6       27.78       27.49      7.42 o
  -3   9   6       17.73       16.51      7.94 o
  -2   9   6       32.20       37.83     13.00 o
  -1   9   6        4.33        1.85      6.88 o
   0   9   6       24.68       26.53     15.35 o
   1   9   6       45.49       43.80      9.54 o
   2   9   6       20.35       10.53     17.46 o
   3   9   6       25.19       27.34      7.21 o
   4   9   6       29.68       36.94     20.93 o
   5   9   6        6.89      -11.14     11.14 o
   6   9   6       49.48       43.21     19.38 o
   7   9   6       58.42       71.57     14.51 o
  -6  10   6       32.55       59.10     10.39 o
  -5  10   6        0.95        1.40      7.63 o
  -4  10   6       20.28       30.00     11.19 o
  -3  10   6        7.51       15.16      8.32 o
  -1  10   6       21.73       21.84      7.69 o
   0  10   6       29.81       39.02      8.02 o
   1  10   6       66.66       47.54     20.19 o
   2  10   6       51.90       16.79     25.27 o
   3  10   6       45.89       52.32     26.43 o
   4  10   6       18.40       -2.88      9.69 o
   6  10   6       15.55        1.91      7.61 o
  -3  11   6       26.56       16.85      8.29 o
  -2  11   6        4.52       10.44      8.39 o
  -1  11   6       40.43       42.63     14.57 o
   0  11   6       62.56       50.44     27.26 o
   1  11   6       11.33       -5.80      8.75 o
   2  11   6        1.31        8.36      9.31 o
 -11   0   7        4.36       -4.38      9.10 o
 -10   0   7       31.86       24.57      6.62 o
  -9   0   7        1.80       -1.48      5.51 o
  -8   0   7       95.36       95.26     10.29 o
  -7   0   7       21.95        9.97      5.06 o
  -6   0   7       15.91       10.13      5.35 o
  -5   0   7      734.63      724.46     22.05 o
  -4   0   7      841.54      865.38     25.28 o
  -3   0   7      269.07      255.86      9.54 o
  -2   0   7      631.66      673.68     19.83 o
  -1   0   7      433.21      446.35     14.13 o
   0   0   7       39.50       36.10      4.44 o
   1   0   7      167.91      162.01     15.68 o
   2   0   7      211.50      195.15      9.12 o
   3   0   7       34.55       34.11      5.11 o
   4   0   7      455.77      415.08     14.10 o
   5   0   7      996.12     1024.27     30.30 o
   6   0   7        5.04        0.29      4.83 o
   7   0   7       96.18       98.36      8.19 o
   8   0   7      251.66      263.96     12.66 o
   9   0   7       54.31       66.53      8.66 o
  10   0   7       56.90       67.30      9.38 o
  11   0   7        4.06        1.80     11.91 o
  12   0   7       40.85       62.79     15.87 o
 -13   1   7       36.08       47.14     15.46 o
 -12   1   7       22.03        8.03     15.44 o
 -11   1   7        7.50        4.29     18.38 o
 -10   1   7       24.09       30.13      5.04 o
  -9   1   7      140.00      135.44      6.52 o
  -8   1   7      362.58      378.39      9.58 o
  -7   1   7      260.53      251.82      7.96 o
  -6   1   7      314.39      314.47      8.52 o
  -5   1   7       81.12       89.74      4.41 o
  -4   1   7       81.33       71.45      3.70 o
  -3   1   7      441.93      484.21     10.76 o
  -2   1   7      189.49      207.05      5.74 o
  -1   1   7        5.69        8.05      3.61 o
   0   1   7      624.28      652.23     13.57 o
   1   1   7     2700.13     2809.38     52.49 o
   2   1   7      600.50      634.78     13.46 o
   3   1   7      382.64      381.29      9.11 o
   4   1   7      226.53      205.12      6.26 o
   5   1   7       81.80       81.17      4.69 o
   6   1   7      170.89      192.40      7.00 o
   7   1   7       92.20      103.12      5.62 o
   8   1   7       31.90       43.94      5.09 o
   9   1   7       43.21       52.68      5.11 o
  10   1   7       39.44       48.26      7.08 o
  11   1   7       21.24       14.26      6.43 o
  12   1   7       38.71       46.36     10.59 o
 -13   2   7       50.87       62.25     17.05 o
 -12   2   7        8.60        2.47     13.75 o
 -11   2   7       10.78       28.95     13.07 o
 -10   2   7       15.46        7.92     11.59 o
  -9   2   7      105.38      100.47      8.11 o
  -8   2   7       99.93      100.51      5.14 o
  -7   2   7      158.11      151.20      5.56 o
  -6   2   7      114.63      114.56      5.55 o
  -5   2   7      922.42      909.62     18.74 o
  -4   2   7      327.60      331.52      8.24 o
  -3   2   7      469.82      484.98     13.20 o
  -2   2   7     1375.30     1423.89     27.85 o
  -1   2   7      587.69      570.41     12.01 o
   0   2   7     1348.03     1340.38     25.85 o
   1   2   7      732.96      737.85     15.10 o
   2   2   7      178.35      197.42      5.74 o
   3   2   7      503.75      504.00     11.39 o
   4   2   7       60.26       65.49      4.51 o
   5   2   7      232.57      234.85      7.05 o
   6   2   7      211.32      206.20      8.31 o
   7   2   7      270.58      308.04      9.14 o
   8   2   7       13.96       13.52      4.72 o
   9   2   7       25.70       34.72      6.41 o
  10   2   7        3.41       -1.79     10.57 o
  11   2   7        7.66       -2.45      5.57 o
  12   2   7        3.75       -3.59      9.68 o
 -12   3   7       13.86       33.52      9.76 o
 -11   3   7       16.56       11.74      6.00 o
 -10   3   7        0.30       -4.80      4.80 o
  -9   3   7       28.22       10.38     11.53 o
  -8   3   7      404.79      374.96      9.75 o
  -7   3   7      549.97      505.02     11.63 o
  -6   3   7       54.27       57.78      3.82 o
  -5   3   7      194.77      195.33      6.40 o
  -4   3   7       63.63       62.68      3.21 o
  -3   3   7       61.95       56.60      3.24 o
  -2   3   7      156.10      133.01      4.19 o
  -1   3   7       88.71       90.01      3.37 o
   0   3   7      149.90      150.35      4.39 o
   1   3   7      478.99      519.42     11.15 o
   2   3   7      642.44      671.77     14.17 o
   3   3   7       27.18       36.68      2.95 o
   4   3   7      531.34      512.01     11.66 o
   5   3   7       40.38       51.44      4.37 o
   6   3   7      106.45       97.94      8.16 o
   7   3   7       27.16       33.08      4.09 o
   8   3   7      106.77      115.89      6.25 o
   9   3   7       59.73       61.67      8.15 o
  10   3   7        4.71       -4.28      5.59 o
  11   3   7       14.63        5.72     10.02 o
  12   3   7       10.40        9.78      8.71 o
 -12   4   7       17.53        6.97      7.06 o
 -11   4   7       58.80       66.38      6.61 o
 -10   4   7        3.95        1.54      5.19 o
  -9   4   7        9.21        5.17     10.35 o
  -8   4   7        1.58        8.35      4.49 o
  -7   4   7      320.60      308.04      8.99 o
  -6   4   7       91.61       94.93      5.33 o
  -5   4   7      286.13      300.47      7.95 o
  -4   4   7      124.37      117.73      4.17 o
  -3   4   7       37.99       36.60      3.92 o
  -2   4   7       64.46       70.91      5.23 o
  -1   4   7      377.55      370.78      9.88 o
   0   4   7      190.67      197.72      6.91 o
   1   4   7      254.81      260.14      7.46 o
   2   4   7       14.37       16.04      2.44 o
   3   4   7       21.69       23.34      3.09 o
   4   4   7      154.72      155.85      5.91 o
   5   4   7       14.04       16.35      2.92 o
   6   4   7        2.98        0.88      2.96 o
   7   4   7      104.13      106.15      5.42 o
   8   4   7      140.05      148.39      7.42 o
   9   4   7       11.55       15.82     11.30 o
  10   4   7        2.70       -1.85     10.16 o
  11   4   7        0.69       -8.93      8.93 o
  12   4   7        9.60       17.43     11.85 o
 -12   5   7       29.01       45.00     16.91 o
 -11   5   7       28.03       19.47     19.53 o
 -10   5   7       13.11        6.92      5.95 o
  -9   5   7       10.07        1.56      3.89 o
  -8   5   7      313.94      318.67     15.56 o
  -7   5   7       21.04       14.04      6.16 o
  -6   5   7       38.53       43.57      3.57 o
  -5   5   7      261.04      257.25      7.04 o
  -4   5   7       37.75       40.51      3.02 o
  -3   5   7      150.57      156.50      7.30 o
  -2   5   7       44.10       40.48      2.46 o
  -1   5   7      218.43      224.91     10.15 o
   0   5   7      167.24      187.27     12.60 o
   1   5   7      411.19      432.66     15.23 o
   2   5   7      393.41      382.46     14.32 o
   3   5   7       67.03       62.23      8.05 o
   4   5   7      341.53      333.11      9.97 o
   5   5   7       52.68       50.48      3.70 o
   6   5   7        4.79        0.89      3.13 o
   7   5   7       97.21       93.21      5.71 o
   8   5   7      177.02      186.48     10.03 o
   9   5   7       11.71       16.24      7.44 o
  10   5   7        2.39       -7.61      7.61 o
  11   5   7       14.93        9.79     14.30 o
 -11   6   7       33.83       25.63     27.69 o
 -10   6   7       32.76       23.64     23.10 o
  -9   6   7       81.44       87.49     11.36 o
  -8   6   7      173.72      189.19     15.14 o
  -7   6   7      226.63      230.27      9.57 o
  -6   6   7      131.17      130.29      5.06 o
  -5   6   7      365.76      365.04      8.79 o
  -4   6   7       50.42       55.89      3.99 o
  -3   6   7      255.02      254.11      6.31 o
  -2   6   7      101.42       96.25      7.34 o
  -1   6   7      151.79      151.88      8.29 o
   0   6   7      544.63      572.15     19.03 o
   1   6   7      310.80      308.13     12.56 o
   2   6   7      377.81      397.67     15.23 o
   3   6   7      199.50      217.52     10.57 o
   4   6   7       42.80       35.20      6.19 o
   5   6   7      123.37      120.40      4.61 o
   6   6   7      237.68      247.58      8.03 o
   7   6   7       11.14      -12.10     12.10 o
   8   6   7       22.54       30.32      5.57 o
   9   6   7        8.51        9.86     13.43 o
  10   6   7       22.40       22.56     13.68 o
 -10   7   7        1.40        1.76      9.69 o
  -9   7   7        7.85       -1.64     10.00 o
  -8   7   7       95.25      101.42     12.38 o
  -7   7   7        3.26        1.83      5.14 o
  -6   7   7      182.26      197.01      7.77 o
  -5   7   7      116.78      130.86      5.86 o
  -4   7   7      326.07      316.27      7.50 o
  -3   7   7       67.62       62.33      6.90 o
  -2   7   7       99.53       95.31      7.91 o
  -1   7   7      282.18      269.35     11.35 o
   0   7   7       10.44        6.44      5.17 o
   1   7   7       77.75       65.03     11.03 o
   2   7   7      272.96      287.01     12.81 o
   3   7   7      128.20      129.46      8.92 o
   4   7   7      101.29      103.76     11.47 o
   5   7   7       12.38       31.67     11.40 o
   6   7   7       36.39       44.91      3.58 o
   7   7   7       54.26       53.64     13.30 o
   9   7   7       52.68       53.53     15.32 o
  -9   8   7       26.33       17.94      6.42 o
  -8   8   7       19.12       19.70      5.21 o
  -7   8   7       86.27       90.22      7.23 o
  -6   8   7      118.78      132.30      7.51 o
  -5   8   7       78.94       94.38     11.87 o
  -4   8   7        3.17        5.66      6.61 o
  -3   8   7        4.89        1.57      6.65 o
  -2   8   7       99.93      101.64     13.79 o
  -1   8   7       35.40       41.35      8.30 o
   0   8   7      128.36      127.51     14.66 o
   1   8   7       44.94       23.42     14.85 o
   2   8   7      125.39      135.45     11.53 o
   3   8   7       25.95       25.20     10.62 o
   4   8   7       49.28       29.80      8.23 o
   5   8   7       29.70       40.59     10.90 o
   6   8   7       22.54       51.08     11.26 o
   7   8   7       48.74       33.60     12.92 o
   8   8   7       29.46       29.43     13.43 o
  -7   9   7        0.75        3.62      5.42 o
  -6   9   7       44.52       52.89      8.28 o
  -5   9   7        5.22       13.44      8.53 o
  -4   9   7       70.45       77.35     19.31 o
  -3   9   7       48.21       61.90     26.74 o
  -2   9   7        4.23        4.16      6.01 o
  -1   9   7       26.66      -13.14     23.10 o
   0   9   7        0.64       -0.72      8.01 o
   1   9   7        1.50       21.08      8.77 o
   2   9   7        8.41       16.87      7.96 o
   3   9   7       38.24       44.67     10.07 o
   4   9   7       57.69       94.13     12.88 o
   5   9   7       33.65       35.05     10.67 o
   6   9   7       33.77       12.42     12.92 o
   7   9   7       27.03       41.70     22.42 o
  -5  10   7        5.97        6.60      7.83 o
  -4  10   7        6.64       -9.20      9.20 o
  -3  10   7        1.09       13.32      8.87 o
  -2  10   7       77.66       80.07     11.28 o
  -1  10   7        9.41       10.48      8.85 o
   0  10   7       13.77        8.97      9.46 o
   1  10   7       33.21       21.62      8.56 o
   2  10   7        9.92        6.31     15.08 o
   3  10   7       26.08       18.82     15.84 o
   4  10   7       15.32       18.99     10.17 o
   5  10   7       12.04       -5.59     21.60 o
  -1  11   7        3.91       -7.77      9.04 o
   0  11   7       13.91       17.25     10.01 o
   1  11   7        4.70        8.11      8.53 o
 -13   0   8       11.95       19.97     15.29 o
 -12   0   8      119.82      130.78     17.24 o
 -11   0   8       20.39       35.05     13.47 o
 -10   0   8       20.89       15.88     10.05 o
  -9   0   8        9.68       12.25      5.38 o
  -8   0   8      263.97      220.03     10.97 o
  -7   0   8      225.93      204.72      9.78 o
  -6   0   8      642.00      576.69     18.73 o
  -5   0   8       29.58       26.94      5.41 o
  -4   0   8       14.71       17.28      4.41 o
  -3   0   8       77.36       84.40      5.99 o
  -2   0   8        0.97       -4.48      4.48 o
  -1   0   8        3.13        3.33      3.98 o
   0   0   8       15.69       22.00      6.09 o
   1   0   8      304.56      357.63     12.34 o
   2   0   8      125.03      146.54     10.03 o
   3   0   8      139.72      140.32      9.32 o
   4   0   8      102.40       98.26      6.70 o
   5   0   8       12.36        8.23      7.87 o
   6   0   8      140.85      134.92      8.29 o
   7   0   8        0.89       -6.09      6.50 o
   8   0   8      101.90      113.29      8.68 o
   9   0   8        0.75       -7.44      7.54 o
  10   0   8       44.87       59.62      9.15 o
  11   0   8        6.78        2.77     13.39 o
  12   0   8       53.85       54.35     16.93 o
 -13   1   8       45.55       72.85     11.93 o
 -12   1   8      168.68      181.61     13.03 o
 -11   1   8       45.04       66.59     14.87 o
 -10   1   8       27.50       16.23      5.30 o
  -9   1   8       35.78       39.08      4.69 o
  -8   1   8      286.80      265.80      8.82 o
  -7   1   8      593.85      592.31     13.75 o
  -6   1   8      123.36      123.76      5.25 o
  -5   1   8       71.73       67.80      3.95 o
  -4   1   8      346.73      369.68      9.19 o
  -3   1   8       41.23       40.37      3.96 o
  -2   1   8       46.57       48.44      3.69 o
  -1   1   8        6.41        6.56      2.82 o
   0   1   8      576.84      541.12     11.77 o
   1   1   8      171.69      184.85      5.46 o
   2   1   8      255.47      260.17      7.15 o
   3   1   8      202.52      208.91      6.53 o
   4   1   8       10.90       18.57      3.55 o
   5   1   8     1091.83     1042.89     21.90 o
   6   1   8      658.45      644.97     14.93 o
   7   1   8       13.83       -0.32      4.76 o
   8   1   8       27.96       29.61      5.28 o
   9   1   8       87.61       79.86      5.97 o
  10   1   8       39.34       37.46      6.96 o
  11   1   8       22.96       13.30      9.20 o
  12   1   8       43.09       54.67     10.51 o
 -12   2   8       18.36       22.35     11.92 o
 -11   2   8       24.78       50.93     12.85 o
 -10   2   8        1.67        0.88      5.46 o
  -9   2   8       12.41        8.36      4.43 o
  -8   2   8      311.54      292.43      8.55 o
  -7   2   8      386.11      352.31      9.29 o
  -6   2   8       38.49       31.60      3.51 o
  -5   2   8      164.54      163.98      5.74 o
  -4   2   8       21.96       27.00      2.75 o
  -3   2   8      412.63      393.20      9.24 o
  -2   2   8       44.34       42.04      3.97 o
  -1   2   8      585.24      559.11     12.09 o
   0   2   8      182.19      174.61      5.35 o
   1   2   8      213.70      209.65      5.95 o
   2   2   8      176.81      204.92      6.12 o
   3   2   8        6.11       -1.89      5.04 o
   4   2   8       39.88       39.13      3.95 o
   5   2   8       61.93       57.09      4.00 o
   6   2   8      258.39      270.79      8.25 o
   7   2   8       23.09       18.37      3.95 o
   8   2   8       21.19       24.18      5.04 o
   9   2   8       53.35       54.65      7.01 o
  10   2   8       45.70       60.63      9.96 o
  11   2   8       22.59       36.32      9.73 o
  12   2   8        2.97       -1.35      8.65 o
 -12   3   8      122.19      158.50     12.99 o
 -11   3   8       14.47       15.04      7.53 o
 -10   3   8       25.35       28.40      6.54 o
  -9   3   8      104.90       74.92      7.36 o
  -8   3   8      101.04       95.45      5.39 o
  -7   3   8      108.24      101.99      5.11 o
  -6   3   8       15.59        8.96      3.12 o
  -5   3   8       92.77       88.20      6.68 o
  -4   3   8      175.13      170.42      6.48 o
  -3   3   8      413.28      416.77      9.73 o
  -2   3   8       62.41       62.20      3.31 o
  -1   3   8      324.14      298.53      7.26 o
   0   3   8       46.72       40.55      2.70 o
   1   3   8      288.04      269.20      6.90 o
   2   3   8      135.11      169.02      5.24 o
   3   3   8       82.68       63.40      3.69 o
   4   3   8      256.26      260.97      7.34 o
   5   3   8      200.53      193.15      6.49 o
   6   3   8       62.08       52.20      4.85 o
   7   3   8       90.19       81.74      5.99 o
   8   3   8       34.65       25.57      5.09 o
   9   3   8        0.29        6.91      5.92 o
  10   3   8        5.45       14.52      9.69 o
  11   3   8        0.80        0.84      8.36 o
  12   3   8       31.55       47.86      9.56 o
 -12   4   8       56.50       72.28      8.96 o
 -11   4   8        3.35       12.70      7.66 o
 -10   4   8       18.17       31.80     12.19 o
  -9   4   8        2.07        0.21      6.57 o
  -8   4   8      274.11      268.16      9.07 o
  -7   4   8      213.11      180.78      6.56 o
  -6   4   8      241.82      202.74      6.43 o
  -5   4   8       89.55       92.19      4.12 o
  -4   4   8      283.98      277.73      7.71 o
  -3   4   8       44.84       35.11      4.03 o
  -2   4   8      296.04      299.49      8.81 o
  -1   4   8      191.50      186.24      9.06 o
   0   4   8      112.33      105.39      4.40 o
   1   4   8      131.92      143.48      5.20 o
   2   4   8      210.52      216.80      7.23 o
   3   4   8      122.55      132.16      5.39 o
   4   4   8        3.26       12.38      3.58 o
   5   4   8      115.24      107.45      4.80 o
   6   4   8      159.26      153.44      5.80 o
   7   4   8       19.34        9.83      3.94 o
   8   4   8      104.54       98.98      6.65 o
   9   4   8        7.98        5.63      4.79 o
  10   4   8       60.56       70.67      8.45 o
  11   4   8       54.62       87.49     17.27 o
 -11   5   8        9.17       13.77      8.22 o
 -10   5   8        4.46       -3.39      7.25 o
  -9   5   8       48.52       49.47      6.26 o
  -8   5   8       63.44       67.09      8.39 o
  -7   5   8      241.49      247.33      8.31 o
  -6   5   8       66.52       58.12      3.76 o
  -5   5   8       52.65       45.10      4.91 o
  -4   5   8      230.59      233.46      7.29 o
  -3   5   8      584.53      608.66     15.49 o
  -2   5   8        5.94        1.86      2.54 o
  -1   5   8       45.22       48.03     12.36 o
   0   5   8       71.65       77.61     10.05 o
   1   5   8       52.84       56.61      5.92 o
   2   5   8      153.97      161.33      9.39 o
   3   5   8      157.41      144.79      6.56 o
   4   5   8      768.00      765.29     25.95 o
   5   5   8      470.87      470.76     11.31 o
   6   5   8      288.46      290.38     10.27 o
   7   5   8       17.01       16.94      4.37 o
   8   5   8       25.20       25.13      5.59 o
   9   5   8       31.61       31.53      8.00 o
  10   5   8        7.56       -6.70     14.28 o
  11   5   8       12.44       26.22     13.49 o
 -11   6   8       25.39        3.45     15.27 o
 -10   6   8       15.30       10.78      7.60 o
  -9   6   8       24.81       40.04      6.36 o
  -8   6   8       37.53       53.36     12.33 o
  -7   6   8       43.40       42.39      4.54 o
  -6   6   8      118.23      114.37      5.21 o
  -5   6   8      151.90      180.53      5.73 o
  -4   6   8      155.68      155.84      6.20 o
  -3   6   8      100.26      104.01      3.62 o
  -2   6   8       47.18       52.64      6.81 o
  -1   6   8      401.67      409.57     38.37 o
   0   6   8      140.07      136.18     12.95 o
   1   6   8      140.35      146.07      9.06 o
   2   6   8      224.08      215.69     11.21 o
   3   6   8      183.55      179.57     16.21 o
   4   6   8       55.70       53.01      2.69 o
   5   6   8       72.61       65.93      3.72 o
   6   6   8      109.45       98.87      5.20 o
   7   6   8       14.97       23.99     20.27 o
   8   6   8        8.42      -12.73     13.33 o
   9   6   8       33.51       46.37     14.10 o
  10   6   8       23.69       20.07     13.72 o
 -10   7   8       52.89       42.31     29.68 o
  -9   7   8       84.42       82.59     10.49 o
  -8   7   8      125.57      158.35     15.58 o
  -7   7   8       86.08       94.81      8.92 o
  -6   7   8       19.71       11.61      6.87 o
  -5   7   8       53.41       56.29      7.02 o
  -4   7   8       68.96       63.16      3.16 o
  -3   7   8      217.85      230.78     11.08 o
  -2   7   8        1.12        2.31      5.14 o
  -1   7   8       30.03       34.12      6.03 o
   0   7   8       55.59       57.40      7.22 o
   1   7   8      168.82      172.62     10.35 o
   2   7   8      132.35      157.59     10.54 o
   3   7   8       33.25        9.24      9.92 o
   4   7   8      194.07      204.98     15.47 o
   5   7   8        9.11       -0.05      9.31 o
   6   7   8       36.69       72.98     13.47 o
   7   7   8       18.26       44.85     13.87 o
   9   7   8        6.20       17.06     15.15 o
  -8   8   8       48.13       49.80      6.36 o
  -7   8   8       61.72       48.08     10.44 o
  -6   8   8       21.25       25.08      9.48 o
  -5   8   8       45.36       46.12      4.29 o
  -4   8   8       51.85       54.13      9.79 o
  -3   8   8        3.87        1.38      7.24 o
   0   8   8       28.60       18.49     20.26 o
   1   8   8       27.62       16.24      9.70 o
   2   8   8       36.55       15.16     10.26 o
   3   8   8       68.04       56.53      9.48 o
   4   8   8        0.40       -8.83     10.57 o
   5   8   8       71.54       93.27     13.91 o
   6   8   8        7.26       14.90     10.95 o
   7   8   8       17.54       36.54     13.47 o
   8   8   8        5.72      -13.80     14.47 o
  -7   9   8       30.17       45.30     12.12 o
  -6   9   8        2.35       -5.10      9.72 o
  -5   9   8       45.25       41.55     19.93 o
  -4   9   8       14.64       17.81     27.36 o
  -3   9   8       74.22       82.13     14.42 o
  -2   9   8       55.43       21.06     18.03 o
  -1   9   8       24.79       34.86     13.02 o
   0   9   8       13.51       16.00      9.00 o
   1   9   8       60.55       71.61      9.58 o
   2   9   8       57.36       67.32     12.38 o
   3   9   8       14.41       14.21      8.06 o
   4   9   8       73.52       96.99     13.75 o
   5   9   8        3.65       -0.61      9.63 o
   6   9   8        5.06        3.53     11.93 o
  -5  10   8       47.33       43.13     10.58 o
  -4  10   8       91.03      117.73     13.43 o
  -3  10   8        8.21      -18.90     18.90 o
  -2  10   8        6.06        8.23      7.11 o
  -1  10   8        7.70        5.26      9.18 o
   0  10   8       68.30       60.90     16.87 o
   1  10   8       38.57       30.73     24.74 o
   2  10   8        4.85        6.72     17.07 o
   3  10   8       19.02       18.69     10.02 o
   4  10   8       24.02       43.66     14.70 o
 -12   0   9      113.20      134.40     17.23 o
 -11   0   9       31.54       67.51     13.87 o
 -10   0   9        0.01       -7.54     11.81 o
  -9   0   9        0.71       -1.31      5.88 o
  -8   0   9       36.83       11.67      7.43 o
  -7   0   9      226.49      210.90     13.90 o
  -6   0   9      316.17      328.61     21.14 o
  -5   0   9      776.34      779.06     23.77 o
  -4   0   9      304.01      323.66     12.17 o
  -3   0   9      476.67      494.16     16.09 o
  -2   0   9      140.96      130.58      7.17 o
  -1   0   9       12.76       10.54      7.49 o
   0   0   9       79.33       72.52      5.29 o
   1   0   9        0.39       -6.64      6.64 o
   2   0   9        6.28       10.47      5.02 o
   3   0   9      385.78      379.97     13.80 o
   4   0   9       24.58       21.00      5.10 o
   5   0   9     1147.71     1177.05     34.67 o
   6   0   9     1357.73     1394.59     40.71 o
   7   0   9       40.72       33.16      7.38 o
   8   0   9       22.41       39.28      7.58 o
   9   0   9       18.13       10.98      6.75 o
  10   0   9       56.56       78.19     11.18 o
  11   0   9       11.17       31.55     14.16 o
  12   0   9       39.79       59.62     13.21 o
 -12   1   9        4.43       21.77      9.78 o
 -11   1   9        5.60        0.99     11.33 o
 -10   1   9       29.03       36.89      6.64 o
  -9   1   9       32.51       27.67      4.71 o
  -8   1   9       82.87       78.22      7.66 o
  -7   1   9      164.51      164.31      6.55 o
  -6   1   9       61.20       63.33      5.24 o
  -5   1   9      119.60      122.00      4.89 o
  -4   1   9       66.94       72.21      4.47 o
  -3   1   9      147.49      135.78      5.14 o
  -2   1   9      209.43      197.11      6.10 o
  -1   1   9       57.34       55.24      3.53 o
   0   1   9       34.66       34.44      3.46 o
   1   1   9      263.72      249.69      7.06 o
   2   1   9      264.48      269.32      7.62 o
   3   1   9      148.41      151.22      5.35 o
   4   1   9       42.95       38.69      3.98 o
   5   1   9      213.05      230.71      7.73 o
   6   1   9      576.66      573.81     13.94 o
   7   1   9      145.48      144.64      6.87 o
   8   1   9       10.34        5.26      4.46 o
   9   1   9       12.54       14.88      7.80 o
  10   1   9       18.44       17.92      8.93 o
  11   1   9       29.81       27.47      9.16 o
  12   1   9       40.30       39.03     14.25 o
 -12   2   9       14.70       14.98      8.29 o
 -11   2   9       24.66       30.54     12.69 o
 -10   2   9        3.09        0.25      6.28 o
  -9   2   9      121.18      137.16      6.69 o
  -8   2   9      100.08       93.46      5.45 o
  -7   2   9      319.29      302.23     13.26 o
  -6   2   9      479.35      468.97     11.57 o
  -5   2   9      268.38      265.28      9.21 o
  -4   2   9      104.69      116.40      4.89 o
  -3   2   9       96.80       85.79      4.37 o
  -2   2   9       36.33       39.19      4.63 o
  -1   2   9       23.30       22.82      2.90 o
   0   2   9      196.51      190.75      5.81 o
   1   2   9       61.80       71.43      3.96 o
   2   2   9      254.62      280.25      7.58 o
   3   2   9      246.23      253.78      7.35 o
   4   2   9       12.36       10.11      3.22 o
   5   2   9      439.91      445.19     11.24 o
   6   2   9      663.60      663.92     15.48 o
   7   2   9      121.82      118.15      5.97 o
   8   2   9       73.57       81.10      6.13 o
   9   2   9       24.67       22.39      5.82 o
  10   2   9       92.80      110.46      8.84 o
  11   2   9        4.24       10.25     14.46 o
 -12   3   9       53.34       59.65     10.71 o
 -11   3   9      100.79      111.94      8.55 o
 -10   3   9      130.69      144.98      7.67 o
  -9   3   9       16.00       10.09      5.88 o
  -8   3   9       33.22       28.10      6.50 o
  -7   3   9      267.04      266.51      8.69 o
  -6   3   9       79.40       83.58      4.50 o
  -5   3   9       88.56       86.79      4.42 o
  -4   3   9       71.90       66.19      4.03 o
  -3   3   9       49.45       50.78      4.97 o
  -2   3   9      740.12      726.92     15.42 o
  -1   3   9        6.32        3.65      2.43 o
   0   3   9      330.61      306.82      7.77 o
   1   3   9       80.25       67.37      3.42 o
   2   3   9       12.94       13.52      3.05 o
   3   3   9      110.59      118.73      4.78 o
   4   3   9      182.92      165.05      6.44 o
   5   3   9       95.49       93.32      5.78 o
   6   3   9      350.83      338.39     10.23 o
   7   3   9       51.07       42.16      4.96 o
   8   3   9       68.26       84.77      7.19 o
   9   3   9       14.53       10.32      5.56 o
  10   3   9       24.69       10.37      8.89 o
  11   3   9        3.15       -5.27      7.37 o
 -11   4   9       17.69       14.03      9.76 o
 -10   4   9       20.12        8.51      6.98 o
  -9   4   9       21.22       29.27      5.34 o
  -8   4   9       16.40        8.58      7.33 o
  -7   4   9      208.09      207.33      6.93 o
  -6   4   9      126.49      104.47      5.10 o
  -5   4   9      331.13      319.43      9.83 o
  -4   4   9      337.70      319.65      9.81 o
  -3   4   9       95.56       97.36      4.16 o
  -2   4   9       95.74       95.13      4.80 o
  -1   4   9       26.77       31.66      2.43 o
   0   4   9       30.39       31.65      2.97 o
   1   4   9       75.67       79.19      4.10 o
   2   4   9      272.49      259.46      8.05 o
   3   4   9       89.79       98.00      4.70 o
   4   4   9       34.65       35.45      3.49 o
   5   4   9      463.48      441.93     11.08 o
   6   4   9      258.03      258.95      8.26 o
   7   4   9      250.82      258.10      9.48 o
   8   4   9       38.86       37.09      5.34 o
   9   4   9       20.40       10.81     12.80 o
  10   4   9       58.48       70.28     13.93 o
  11   4   9        3.45       -2.38     14.82 o
 -11   5   9        2.25        7.69      9.61 o
 -10   5   9       40.30       57.76     33.61 o
  -9   5   9       30.32       26.72      8.44 o
  -8   5   9       33.79       33.62      4.33 o
  -7   5   9       15.15       23.51      7.38 o
  -6   5   9      445.60      424.73     11.67 o
  -5   5   9      225.19      219.08      6.78 o
  -4   5   9      161.52      165.86      5.58 o
  -3   5   9       11.56       15.15      3.11 o
  -2   5   9      196.60      203.48      8.19 o
  -1   5   9       60.97       53.76      3.16 o
   1   5   9      199.42      197.63     10.15 o
   2   5   9       73.93       73.51      3.56 o
   3   5   9        3.73       -0.89      2.69 o
   4   5   9      170.85      160.07      6.80 o
   5   5   9      177.99      168.55      8.79 o
   6   5   9       57.82       61.69      4.93 o
   7   5   9        1.46       -3.53      4.23 o
   8   5   9       31.03       41.33     17.85 o
   9   5   9        9.44       41.02     15.43 o
  10   5   9        7.27        7.12     10.93 o
 -10   6   9       14.38        9.74      8.82 o
  -9   6   9       28.20       24.44      6.39 o
  -8   6   9       23.27        6.38     12.53 o
  -7   6   9       89.55       87.83      5.20 o
  -6   6   9      141.12      135.23      6.00 o
  -5   6   9      238.75      239.41      7.60 o
  -4   6   9        6.36       -0.41      3.25 o
  -3   6   9       22.74       16.63      2.08 o
  -2   6   9       47.07       49.44      6.36 o
  -1   6   9       28.70       29.60      6.49 o
   0   6   9      156.44      152.08     11.91 o
   1   6   9        3.29        3.71      8.22 o
   2   6   9       55.57       51.26      6.09 o
   3   6   9       39.53       51.64      8.92 o
   4   6   9       25.45       31.90      2.55 o
   5   6   9      257.84      243.06      9.86 o
   6   6   9       19.85       20.75      5.38 o
   7   6   9       56.30       45.74     11.53 o
   8   6   9       24.47       16.42     10.49 o
   9   6   9       33.78       25.88     13.86 o
  -9   7   9       51.43       55.66     12.66 o
  -8   7   9       70.03       54.38      9.53 o
  -7   7   9      152.24      169.85     22.51 o
  -6   7   9      160.08      171.14      8.31 o
  -5   7   9       23.86       27.73      4.55 o
  -4   7   9       17.69        9.69     15.91 o
  -3   7   9        4.46        3.56      5.83 o
   0   7   9      100.89       86.44     10.05 o
   1   7   9      182.96       28.82     41.58 o
   2   7   9       45.88       38.74     11.07 o
   3   7   9        1.58       -7.77      7.77 o
   4   7   9        8.62       10.22      8.27 o
   5   7   9       34.28       56.87     10.69 o
   6   7   9        1.74       -2.12      8.13 o
   7   7   9       13.73       24.64     10.50 o
   8   7   9        4.47       32.82     14.57 o
  -8   8   9       13.21        3.03     19.03 o
  -7   8   9        6.19        6.69      5.08 o
  -6   8   9       73.02       75.75     32.71 o
  -5   8   9       17.09      -11.53     12.19 o
  -4   8   9        3.89        5.32      7.90 o
  -3   8   9       30.62       30.03     10.69 o
  -2   8   9       10.20        9.92      8.79 o
  -1   8   9       32.44       -4.67     21.12 o
   1   8   9       63.31       66.59     12.31 o
   2   8   9        5.36       -5.85      8.67 o
   3   8   9        7.96       24.75     11.43 o
   4   8   9        0.14        6.77     11.77 o
   5   8   9       60.19       65.31     13.28 o
   6   8   9        4.24       -5.69     12.04 o
   7   8   9       17.69       22.88     14.33 o
  -6   9   9       52.39       61.22     19.48 o
  -5   9   9       12.78        3.19     19.29 o
  -4   9   9       22.86       34.13     10.78 o
  -3   9   9        0.07       29.38     18.01 o
  -2   9   9      110.47      107.16     21.06 o
  -1   9   9       68.56       70.60     10.84 o
   0   9   9       18.28       23.99     12.32 o
   1   9   9       29.51       49.48     11.72 o
   2   9   9       28.49       21.93     10.44 o
   3   9   9       17.28        6.64     11.54 o
   4   9   9       13.52        6.59     12.25 o
   5   9   9       10.12       30.05     13.69 o
   6   9   9        9.96        5.32     10.12 o
  -4  10   9       13.87      -23.31     31.09 o
  -3  10   9       14.55        8.34     13.33 o
  -2  10   9        8.32       11.32     11.59 o
  -1  10   9       24.85        4.71      7.81 o
   0  10   9       10.51       12.03      9.71 o
   1  10   9        8.20       14.22     15.49 o
   3  10   9        3.23        7.63     16.57 o
 -12   0  10       12.15       14.39     10.25 o
 -11   0  10        6.51        2.45      9.68 o
 -10   0  10      165.35      186.54     11.73 o
  -9   0  10       64.09       62.39      6.50 o
  -8   0  10       10.90       17.93      9.02 o
  -7   0  10        0.03       10.44      6.40 o
  -6   0  10       55.40       53.99      5.83 o
  -5   0  10      152.39      148.12      8.23 o
  -4   0  10     1173.74     1167.77     73.35 o
  -3   0  10     1384.20     1359.70     38.74 o
  -2   0  10        4.35        0.11      6.92 o
  -1   0  10        2.59       17.06      6.88 o
   0   0  10      134.89      135.09      7.38 o
   1   0  10       25.53       31.92      4.61 o
   2   0  10      104.35       94.78      6.52 o
   3   0  10       78.78       45.00      9.21 o
   4   0  10      623.56      590.40     19.53 o
   5   0  10      461.77      455.00     16.44 o
   6   0  10      635.20      643.13     25.98 o
   7   0  10      105.97       91.18     17.05 o
   8   0  10       34.53       22.40     17.53 o
   9   0  10        8.71       17.72      9.39 o
  10   0  10        3.04      -12.57     13.64 o
  11   0  10       42.88       26.11     11.16 o
 -12   1  10      150.71      202.36     26.63 o
 -11   1  10       53.33       40.59     15.06 o
 -10   1  10       40.77       34.06      7.11 o
  -9   1  10       10.84        9.31      5.64 o
  -8   1  10        1.32       -3.54      4.26 o
  -7   1  10      195.01      163.66      8.03 o
  -6   1  10      202.93      216.55      7.21 o
  -5   1  10        9.67        9.64      3.15 o
  -4   1  10      284.76      299.40      8.41 o
  -3   1  10        6.21       12.26      5.82 o
  -2   1  10       46.45       38.91      3.77 o
  -1   1  10      296.52      314.51     13.16 o
   0   1  10      249.46      285.20      7.86 o
   1   1  10      341.10      342.32      8.98 o
   2   1  10       62.03       62.30      3.92 o
   3   1  10       18.86       23.01      3.95 o
   4   1  10      155.95      149.15      6.18 o
   5   1  10      231.89      214.50      7.38 o
   6   1  10      809.31      856.74     19.10 o
   7   1  10       29.84       36.05      7.64 o
   8   1  10       40.38       50.28      5.43 o
   9   1  10       64.50       55.67      8.33 o
  10   1  10       88.55       98.34      8.18 o
  11   1  10       29.47       27.92     11.24 o
 -12   2  10       49.72       58.58     11.72 o
 -11   2  10       44.56       42.88     10.02 o
 -10   2  10       17.68       13.95      6.41 o
  -9   2  10       43.17       40.40      5.64 o
  -8   2  10       93.37       97.69      5.37 o
  -7   2  10      284.65      274.14      8.49 o
  -6   2  10      256.04      256.78      8.33 o
  -5   2  10        3.90        3.50      3.41 o
  -4   2  10      192.61      184.99      6.39 o
  -3   2  10      946.31      960.67     20.04 o
  -2   2  10       41.94       39.06      5.89 o
  -1   2  10       38.92       46.74      3.49 o
   0   2  10       94.10       84.38      4.55 o
   1   2  10       52.84       49.22      3.77 o
   2   2  10      108.54      103.69      4.91 o
   3   2  10       10.62        2.57      3.49 o
   4   2  10      381.33      387.89     10.19 o
   5   2  10      221.85      219.34      7.57 o
   6   2  10      186.74      191.50      7.27 o
   7   2  10       15.28       11.52      7.54 o
   8   2  10        7.19        1.69      5.95 o
   9   2  10       34.35       17.81     10.26 o
  10   2  10       59.99       77.47     10.57 o
  11   2  10       16.04       13.68     10.57 o
 -11   3  10       31.42       23.54     12.45 o
 -10   3  10       26.14       41.53      5.96 o
  -9   3  10       11.23       19.47      6.34 o
  -8   3  10       28.35       36.44      4.82 o
  -7   3  10      282.25      264.41     10.39 o
  -6   3  10      491.70      463.53     11.68 o
  -5   3  10        1.14       -2.54      3.43 o
  -4   3  10      169.42      163.74      7.93 o
  -3   3  10       59.40       53.67      3.87 o
  -2   3  10      188.31      184.54      6.74 o
  -1   3  10       39.24       41.45      3.34 o
   0   3  10      258.21      248.21      6.95 o
   1   3  10       16.84       10.46      2.90 o
   2   3  10       16.09       19.66      3.02 o
   3   3  10        0.18       -3.12      3.12 o
   4   3  10       35.01       39.00      4.61 o
   5   3  10      260.03      249.38      7.95 o
   6   3  10      522.79      528.63     13.08 o
   7   3  10       86.52       86.43      6.00 o
   8   3  10        1.78        6.90      5.32 o
   9   3  10       52.56       55.12      9.40 o
  10   3  10      125.27      133.80     11.44 o
  11   3  10       34.17       35.85     16.99 o
 -11   4  10       44.64       43.66     12.20 o
 -10   4  10       78.48       75.12     14.59 o
  -9   4  10       84.20       79.82      6.73 o
  -8   4  10       26.59       25.86      5.06 o
  -7   4  10       45.97       47.51      4.81 o
  -6   4  10       25.17       19.02      4.66 o
  -5   4  10      216.66      203.13      6.65 o
  -4   4  10       49.46       54.86      3.88 o
  -3   4  10      237.95      232.27      6.74 o
  -2   4  10      320.56      308.84      7.98 o
  -1   4  10      164.04      152.24      4.89 o
   0   4  10       65.62       61.10      3.23 o
   1   4  10       54.74       58.60      3.31 o
   2   4  10       52.97       49.63      3.36 o
   3   4  10       27.48       20.37      3.59 o
   4   4  10      150.38      139.50      5.48 o
   5   4  10      187.95      181.83      6.50 o
   6   4  10       53.33       56.52      4.83 o
   7   4  10       14.30        9.77      4.61 o
   8   4  10       13.87        3.53      9.35 o
   9   4  10       44.91       56.51      9.78 o
  10   4  10       95.69      107.23     15.38 o
 -10   5  10       10.21       13.59      7.71 o
  -9   5  10       10.82       13.24      6.16 o
  -8   5  10       48.10       61.41     12.48 o
  -7   5  10      128.07      131.44      7.83 o
  -6   5  10       62.84       48.21      4.79 o
  -5   5  10        5.11        2.87      3.46 o
  -4   5  10      124.11      136.27      5.12 o
  -3   5  10        4.20        8.18      3.56 o
  -2   5  10       34.72       38.77      6.84 o
  -1   5  10      441.29      419.58     11.66 o
   0   5  10       71.15       70.66      2.92 o
   1   5  10       97.49       92.74      3.43 o
   2   5  10        5.80       -0.62      6.88 o
   3   5  10       62.08       66.52      4.50 o
   4   5  10       41.08       31.05      5.23 o
   5   5  10       59.11       68.00      4.36 o
   6   5  10       48.44       53.30     10.06 o
   7   5  10      110.01      107.65     12.14 o
   8   5  10       24.69        3.62      9.93 o
   9   5  10       83.38      102.62     14.37 o
  10   5  10       83.96      130.78     19.83 o
 -10   6  10       50.93       58.64     12.00 o
  -9   6  10       86.34      106.26      9.41 o
  -8   6  10      101.28      109.71      9.08 o
  -7   6  10      175.35      180.88      9.47 o
  -6   6  10      122.91      122.31      5.91 o
  -5   6  10      103.64      106.94      5.09 o
  -4   6  10       78.21       20.56     12.24 o
  -3   6  10      139.39      136.08      4.86 o
  -2   6  10        3.80        0.53      8.59 o
  -1   6  10       60.74       70.85      8.18 o
   0   6  10        8.38        9.45      8.75 o
   1   6  10       15.00       12.14      6.16 o
   3   6  10       10.87       15.61     11.21 o
   4   6  10       11.24       11.62      4.95 o
   5   6  10      105.10       98.19      8.80 o
   6   6  10        0.31       -0.08      4.43 o
   7   6  10       23.53       51.89     14.59 o
   8   6  10       16.95       16.70     14.53 o
   9   6  10       63.41       18.78     15.71 o
  -9   7  10        1.57       -0.90     12.31 o
  -8   7  10       12.17       12.61     18.11 o
  -7   7  10       23.20        2.02     10.12 o
  -6   7  10       15.88       13.90      4.52 o
  -5   7  10       74.76       69.81      5.40 o
  -4   7  10       41.53       46.28      2.97 o
  -3   7  10       11.08        4.58      8.32 o
  -2   7  10        1.62        6.17      6.59 o
  -1   7  10        8.27        8.18     18.10 o
   0   7  10      148.88      160.06     15.38 o
   1   7  10       70.19       52.37     11.90 o
   2   7  10       20.11       10.36     10.44 o
   3   7  10        2.78       11.86      8.37 o
   5   7  10        5.67       17.81      9.22 o
   6   7  10       34.84       21.61     13.92 o
   7   7  10        0.30       -7.60     10.25 o
   8   7  10       32.38       55.35     13.57 o
  -7   8  10       32.22       36.41     12.63 o
  -6   8  10       30.07       29.91      4.64 o
  -5   8  10       88.62       97.23     10.74 o
  -4   8  10       20.22       14.99     11.08 o
  -3   8  10       10.69       16.43     10.73 o
  -2   8  10        2.91       -3.72      7.46 o
  -1   8  10        6.36        2.62     10.21 o
   0   8  10       17.40       28.34     10.91 o
   1   8  10       20.49       11.40      8.13 o
   2   8  10       36.22       53.20     12.48 o
   3   8  10       23.00       49.80     13.34 o
   4   8  10       14.34        8.83     12.77 o
   5   8  10        5.90        1.58     12.49 o
   6   8  10       44.75       72.59     14.39 o
   7   8  10        3.38        7.06     13.28 o
  -5   9  10       41.14       43.54     10.85 o
  -4   9  10       23.97       43.35     11.57 o
  -3   9  10       41.95       41.87     10.50 o
  -2   9  10       16.69       15.67      8.36 o
  -1   9  10        3.29       23.06     13.92 o
   0   9  10       56.74       65.50     10.20 o
   1   9  10       14.21       33.08     12.55 o
   2   9  10        5.14       -1.08     11.63 o
   3   9  10        4.21       11.71     11.63 o
   4   9  10        3.43        4.67     12.35 o
  -2  10  10       13.60        4.87     10.80 o
  -1  10  10        0.04       -8.04      8.04 o
   0  10  10       16.27       30.44     11.01 o
   1  10  10       27.29       21.30     12.15 o
 -12   0  11        0.26       31.29     14.10 o
  -9   0  11        7.58       12.02      5.14 o
  -8   0  11       93.91       99.66      8.80 o
  -7   0  11      217.28      210.84     10.05 o
  -6   0  11       61.44       49.00     11.95 o
  -5   0  11      356.43      365.91     14.01 o
  -4   0  11      174.24      179.91     13.66 o
  -3   0  11      789.62      843.69     25.89 o
  -2   0  11      722.00      730.94     22.81 o
  -1   0  11      987.46      942.40     28.08 o
   0   0  11      186.33      173.16     13.19 o
   1   0  11      225.90      226.98     11.34 o
   2   0  11       30.31       42.33      8.64 o
   3   0  11      420.02      406.37     15.08 o
   4   0  11       10.54       14.49      5.57 o
   5   0  11       71.23       59.35     10.96 o
   6   0  11       12.13       13.48      7.11 o
   7   0  11        5.58        1.34      6.91 o
   8   0  11       46.80       55.86      9.36 o
   9   0  11        8.33        5.17     12.07 o
  10   0  11       86.53       67.70     15.56 o
  11   0  11        1.39       10.81     15.53 o
 -11   1  11       15.78       22.50      8.19 o
 -10   1  11       49.49       57.28     11.89 o
  -9   1  11       35.21       15.01      6.16 o
  -8   1  11       28.74       15.98      5.92 o
  -7   1  11      222.31      219.09      7.67 o
  -6   1  11      210.47      209.21      8.02 o
  -5   1  11      173.78      172.13      6.70 o
  -4   1  11      942.15      921.00     19.54 o
  -3   1  11     2110.05     2113.91     40.99 o
  -2   1  11      245.42      239.68      7.33 o
  -1   1  11       55.27       60.06      4.37 o
   0   1  11      168.06      167.70      7.09 o
   1   1  11       89.80       80.52      5.16 o
   2   1  11      637.72      631.47     14.27 o
   3   1  11       76.39       67.80      5.58 o
   4   1  11      132.99      123.93      7.72 o
   5   1  11      154.76      158.64      8.28 o
   6   1  11       81.40       74.00      6.84 o
   7   1  11        9.09        2.79      7.43 o
   8   1  11      116.51      144.81     10.19 o
   9   1  11       29.11       10.56     10.26 o
  10   1  11       13.20       20.48     10.27 o
  11   1  11        6.04        6.89     11.20 o
 -11   2  11       15.69       13.09      7.99 o
 -10   2  11       99.66      112.44      7.77 o
  -9   2  11      130.06      133.72      7.61 o
  -8   2  11       54.77       30.67      8.73 o
  -7   2  11      100.55       91.41      5.85 o
  -6   2  11       11.66       12.86      4.75 o
  -5   2  11       70.52       87.69      5.09 o
  -4   2  11      145.12      146.25      5.95 o
  -3   2  11       14.71       12.86      4.58 o
  -2   2  11       55.92       58.11      3.95 o
  -1   2  11       55.51       55.71      3.80 o
   0   2  11      202.33      198.13      6.39 o
   1   2  11        8.06        6.67      3.13 o
   2   2  11      216.95      220.24      8.29 o
   3   2  11      496.24      474.10     11.62 o
   4   2  11      121.40      117.35      5.89 o
   5   2  11       23.18       21.50      8.15 o
   6   2  11       24.55       11.96      5.89 o
   7   2  11       13.50       10.27      5.03 o
   8   2  11      102.49      101.27      7.47 o
   9   2  11       24.57       31.08      8.39 o
  10   2  11      103.69       94.15     11.99 o
 -11   3  11        6.48       23.10     12.44 o
 -10   3  11        1.21       11.54      6.18 o
  -9   3  11       46.66       51.90      5.57 o
  -8   3  11        6.84       -1.47      3.65 o
  -7   3  11       37.58       33.38      4.85 o
  -6   3  11       31.58       31.16      4.11 o
  -5   3  11       94.77       98.26      4.77 o
  -4   3  11       35.11       30.42      3.92 o
  -3   3  11      451.03      429.17     10.64 o
  -2   3  11       20.07       27.35      3.52 o
  -1   3  11       19.03       16.65      8.94 o
   0   3  11      186.40      185.88      5.87 o
   1   3  11      299.16      287.46      7.84 o
   2   3  11      150.38      125.86      5.11 o
   3   3  11       36.21       40.12      4.08 o
   4   3  11      155.39      156.79      6.20 o
   5   3  11       48.43       46.80      4.88 o
   6   3  11       44.34       56.67      7.53 o
   7   3  11       45.06       30.40      8.86 o
   8   3  11       48.62       63.71      6.00 o
   9   3  11      115.42      144.55     11.83 o
  10   3  11       58.88       74.34     18.24 o
 -11   4  11       15.00       50.45     15.03 o
 -10   4  11       36.22       54.88     11.66 o
  -9   4  11       21.58       21.88      6.59 o
  -8   4  11       43.10       52.99      5.12 o
  -7   4  11       17.49       29.54      5.01 o
  -6   4  11       18.65       18.00      8.57 o
  -5   4  11      104.22      100.26      5.20 o
  -4   4  11      158.93      143.14      5.59 o
  -3   4  11      121.84      121.74      4.89 o
  -2   4  11       20.99       15.68      3.17 o
  -1   4  11       85.74       83.56      4.05 o
   0   4  11       72.81       58.82      4.23 o
   1   4  11      108.43      118.23      4.66 o
   2   4  11        5.87        7.59      3.20 o
   3   4  11       36.23       33.32      3.59 o
   4   4  11       45.43       54.12      6.05 o
   5   4  11       36.97       43.59      4.93 o
   6   4  11        0.13       -7.06      7.06 o
   7   4  11        3.56       11.27      7.37 o
   8   4  11       27.34       17.14      9.28 o
   9   4  11       65.38       45.30     15.76 o
  10   4  11       72.72      112.42     20.05 o
 -10   5  11       10.87        7.62      8.59 o
  -9   5  11       98.77      103.08      9.82 o
  -8   5  11        7.11       24.52      7.39 o
  -7   5  11       35.46       34.39      6.18 o
  -6   5  11        4.66       13.26      5.07 o
  -5   5  11       61.09       62.58      4.90 o
  -4   5  11      266.82      256.72      8.49 o
  -3   5  11      491.22      471.36     13.59 o
  -2   5  11       58.20       59.42      4.20 o
  -1   5  11       29.93       30.56      4.35 o
   0   5  11       70.39       82.64      5.73 o
   1   5  11       64.45       61.21      4.00 o
   2   5  11       64.69       63.56      4.37 o
   3   5  11       21.79       23.31      4.00 o
   4   5  11       82.49       81.17      4.69 o
   5   5  11       10.64       10.79      9.10 o
   6   5  11       43.75       58.79      7.48 o
   8   5  11       61.40       58.06     16.29 o
   9   5  11      149.76      135.19     20.41 o
  -9   6  11       86.34      100.31      9.05 o
  -8   6  11       66.40       64.13      7.63 o
  -7   6  11        8.09        0.90      9.68 o
  -6   6  11        1.82       -1.72      4.80 o
  -5   6  11       78.28       70.76      4.70 o
  -4   6  11      118.84      118.12      6.56 o
  -3   6  11       29.66       15.11     17.55 o
  -2   6  11       21.05        3.57     13.96 o
   1   6  11       25.05       -3.14     20.57 o
   2   6  11       77.76       63.51     12.92 o
   3   6  11      113.95      106.06     14.84 o
   4   6  11      122.73      105.21      9.48 o
   5   6  11       34.09       46.99     14.20 o
   6   6  11       12.88       17.06     10.22 o
   7   6  11       17.58       52.37     15.32 o
   8   6  11       27.06       91.32     17.20 o
  -8   7  11       28.07       10.19     10.82 o
  -7   7  11       86.74      101.08      7.34 o
  -6   7  11       70.21       82.10      8.08 o
  -5   7  11        5.14        0.07      6.65 o
  -4   7  11        9.99        7.68      3.07 o
  -3   7  11       33.39       28.67     21.93 o
  -2   7  11       10.47       -1.07      7.02 o
  -1   7  11        3.53        0.03      9.88 o
   0   7  11       41.51       47.76     12.61 o
   1   7  11       82.33       68.63     12.87 o
   2   7  11       28.02       36.13      9.48 o
   3   7  11       42.57       49.02     12.92 o
   4   7  11       70.14       55.35     13.23 o
   5   7  11       97.58      123.17     14.24 o
   6   7  11        4.24       -7.73     14.20 o
   7   7  11       15.69       -0.71     14.33 o
  -7   8  11        6.33        9.71     14.77 o
  -6   8  11        4.48        6.08     20.60 o
  -5   8  11       14.84       12.69     10.37 o
  -4   8  11       27.29       10.63     17.98 o
  -3   8  11       12.04       19.27     10.05 o
  -2   8  11       99.88       96.99     11.31 o
  -1   8  11       32.95       36.26     12.20 o
   0   8  11       18.07       17.62      9.26 o
   1   8  11       33.03       33.86     12.58 o
   2   8  11        1.28      -12.73     13.01 o
   3   8  11        0.09        9.37     12.74 o
   5   8  11        4.71      -14.40     14.40 o
   6   8  11        0.01       22.25     13.48 o
  -4   9  11       19.19       30.84      8.81 o
  -3   9  11        3.29       -3.97     10.43 o
  -2   9  11        7.36       18.97      7.77 o
  -1   9  11       18.79       42.47     12.62 o
   0   9  11       14.11       10.29     11.34 o
   1   9  11       27.20       31.04      9.65 o
   2   9  11       19.78       34.65     12.33 o
   3   9  11        1.09      -12.06     12.06 o
 -11   0  12      117.66      130.26     17.99 o
  -9   0  12        5.09        3.53     11.12 o
  -8   0  12        4.50       20.16     12.04 o
  -7   0  12       19.31       14.14      9.98 o
  -6   0  12        4.01        7.45      9.68 o
  -5   0  12       20.14       30.45      6.44 o
  -4   0  12        0.14       -4.82      6.11 o
  -3   0  12     2945.90     2814.77     76.41 o
  -2   0  12      512.35      521.31     17.80 o
  -1   0  12        0.01       -0.39      7.64 o
   0   0  12      166.51      164.21      8.86 o
   1   0  12       87.50       76.98      6.98 o
   2   0  12       70.97       60.40      5.74 o
   3   0  12       16.28       11.88      5.49 o
   4   0  12      221.21      209.73     10.70 o
   5   0  12      192.67      188.66     10.21 o
   6   0  12      113.71      102.81      8.38 o
   7   0  12       80.80       85.53      9.44 o
   8   0  12      146.57      178.88     20.20 o
   9   0  12      103.23      128.46     17.61 o
  10   0  12       51.38       46.37     12.26 o
 -11   1  12       25.42       12.61      8.20 o
 -10   1  12        0.56        5.74     11.33 o
  -9   1  12       27.76       31.83      4.90 o
  -8   1  12        0.61       -5.57      5.57 o
  -7   1  12        0.22        3.83      4.30 o
  -6   1  12       55.14       61.26      5.23 o
  -5   1  12      191.69      190.69      7.27 o
  -4   1  12      453.52      469.31     11.86 o
  -3   1  12      567.16      545.95     13.07 o
  -2   1  12      315.18      326.15      9.22 o
  -1   1  12      147.38      135.15      5.66 o
   0   1  12      140.17      140.21      5.48 o
   1   1  12      639.69      670.74     15.29 o
   2   1  12      222.84      223.11      7.52 o
   3   1  12      270.14      268.72      8.18 o
   4   1  12       69.69       75.01      5.43 o
   5   1  12      295.77      285.31      9.20 o
   6   1  12       60.97       67.60      6.31 o
   7   1  12        2.50       -5.33      7.73 o
   8   1  12        9.09       16.74      7.21 o
   9   1  12       19.26       14.42     17.62 o
  10   1  12       13.37       24.94     11.12 o
 -11   2  12       67.39       75.30     14.85 o
 -10   2  12       13.11        6.79      7.12 o
  -9   2  12       33.68       20.23      5.06 o
  -8   2  12        5.86        6.17      5.56 o
  -7   2  12       40.09       29.20      4.41 o
  -6   2  12      128.39      121.72      9.12 o
  -5   2  12       31.06       23.52      4.81 o
  -4   2  12      193.53      185.77      6.62 o
  -3   2  12      580.19      553.47     13.15 o
  -2   2  12      283.39      287.12      8.07 o
  -1   2  12       34.94       34.82      3.56 o
   0   2  12      112.36      115.15      6.19 o
   1   2  12       97.37       87.81      5.02 o
   2   2  12      157.58      151.24      5.89 o
   3   2  12      129.29      132.22      6.19 o
   4   2  12       70.93       63.56      4.96 o
   5   2  12        7.53        6.93      5.46 o
   6   2  12        3.47        6.08      5.35 o
   7   2  12       17.56        7.54      7.70 o
   8   2  12        4.91       14.99     23.49 o
   9   2  12        6.63       10.48      9.83 o
  10   2  12       19.68       -3.08     14.27 o
 -10   3  12       94.85      104.38     10.51 o
  -9   3  12       32.33       29.94      7.17 o
  -8   3  12        1.96       14.83      6.55 o
  -7   3  12        1.52        3.47      6.33 o
  -6   3  12       42.42       51.50      5.70 o
  -5   3  12       15.77        9.24      6.73 o
  -4   3  12      272.61      265.56      8.18 o
  -3   3  12       34.87       30.12      3.58 o
  -2   3  12       75.66       73.20      4.35 o
  -1   3  12       14.09       21.69      4.48 o
   0   3  12        5.27        1.50      5.76 o
   1   3  12      427.05      449.02     12.00 o
   2   3  12       16.78        9.14      3.61 o
   3   3  12        8.07        4.53      3.64 o
   4   3  12       34.44       34.34      4.49 o
   5   3  12       45.13       33.32      5.22 o
   6   3  12        4.72        6.47     12.24 o
   7   3  12       32.32       46.64      6.82 o
   8   3  12        2.98       -1.28     16.74 o
   9   3  12        1.35      -16.27     16.27 o
 -10   4  12       24.10       37.44      8.63 o
  -9   4  12        0.36        0.62     10.65 o
  -8   4  12       13.35       15.34     11.21 o
  -7   4  12        8.49        5.63      4.43 o
  -6   4  12       14.34        7.50      4.25 o
  -5   4  12      108.90      107.56      5.97 o
  -4   4  12        6.93       -7.51      7.51 o
  -3   4  12      390.97      384.69     10.02 o
  -2   4  12      224.19      198.47      6.57 o
  -1   4  12       41.37       34.93      4.63 o
   0   4  12       15.88       20.47      3.33 o
   1   4  12       88.68       98.56      4.59 o
   2   4  12      182.29      178.34      6.12 o
   3   4  12        3.84        5.19      3.99 o
   4   4  12      126.73      127.72      6.32 o
   5   4  12       64.25       60.39      5.32 o
   6   4  12       52.82       59.09      7.43 o
   7   4  12       86.77       84.36     11.78 o
   8   4  12        4.49       11.02     14.95 o
   9   4  12       13.18      -17.15     17.15 o
  -9   5  12        8.49       11.29      8.92 o
  -8   5  12       13.67       11.95      6.27 o
  -7   5  12        0.50       -1.05      5.41 o
  -6   5  12        3.33        3.24      5.01 o
  -5   5  12       51.46       53.25      4.76 o
  -4   5  12      203.60      185.63      7.24 o
  -3   5  12      158.96      167.20      6.42 o
  -2   5  12      154.34      148.03      5.63 o
  -1   5  12      127.09      133.53      9.12 o
   0   5  12      109.23       99.36      5.81 o
   1   5  12       88.30       73.11      4.90 o
   2   5  12       89.97       93.93      7.02 o
   3   5  12        1.31       -1.65      4.36 o
   4   5  12        3.54        3.53      4.48 o
   5   5  12       48.56       62.52      6.96 o
   6   5  12       39.75       39.73     11.07 o
   7   5  12        6.32        2.85     14.02 o
   8   5  12       11.18       66.59     18.19 o
  -8   6  12        0.76       11.75      7.16 o
  -7   6  12       12.05        7.57      6.46 o
  -6   6  12       14.26        7.80      5.13 o
  -5   6  12        0.85       -9.37      9.37 o
  -4   6  12       37.66       44.22      5.11 o
  -3   6  12      119.54      122.75      6.59 o
  -2   6  12      150.37      146.27      5.23 o
  -1   6  12       21.92      -23.50     23.50 o
   1   6  12       98.92      107.46     13.30 o
   2   6  12       97.48      113.13     15.33 o
   3   6  12       29.49       23.64     17.46 o
   4   6  12      112.43      101.02     16.06 o
   5   6  12        1.51      -10.29     13.21 o
   6   6  12        4.75       39.73     15.04 o
   7   6  12        6.93        7.06     10.71 o
  -7   7  12        6.31        7.80      5.86 o
  -6   7  12        2.52        2.24      4.53 o
  -5   7  12       69.99       76.09      6.28 o
  -4   7  12       12.18       15.56     11.73 o
  -3   7  12        0.01       12.35     14.80 o
  -1   7  12      144.36      157.79     16.11 o
   0   7  12      168.06      145.59     15.76 o
   1   7  12      118.85      143.42     14.29 o
   2   7  12       30.35       31.42     13.00 o
   3   7  12       39.92       45.46     14.11 o
   4   7  12       78.41       68.99     15.15 o
   5   7  12       49.58       56.53     14.05 o
   6   7  12        6.42       -9.79     14.72 o
  -6   8  12       38.27       45.74     16.50 o
  -5   8  12       34.19       39.08     13.87 o
  -4   8  12       28.80       33.69      9.17 o
  -3   8  12       44.51       56.02     13.14 o
  -2   8  12        3.34       -3.08      8.61 o
  -1   8  12       40.71       42.62     13.38 o
   0   8  12       37.26       38.04     13.05 o
   1   8  12       75.23       83.53     11.93 o
   2   8  12       79.20       85.60     12.29 o
   3   8  12        6.12       -0.35      9.27 o
   4   8  12       28.23       48.08     14.67 o
   5   8  12       37.26       24.64     14.97 o
  -3   9  12        1.00       -6.41     12.26 o
  -2   9  12        3.16        8.23     11.50 o
  -1   9  12       60.74       73.95     13.94 o
   0   9  12        1.51       10.81     12.66 o
   1   9  12       18.98        1.95     13.44 o
   2   9  12       60.49       80.88     15.79 o
 -10   0  13        0.61       -3.79      8.89 o
  -9   0  13        5.10      -13.02     13.02 o
  -8   0  13        0.19       -0.15      7.87 o
  -7   0  13       20.41       11.55      9.64 o
  -6   0  13        1.28       -1.37      7.16 o
  -5   0  13       51.31       73.56     10.62 o
  -4   0  13      109.83      100.85      7.67 o
  -3   0  13       28.32       43.27      7.10 o
  -2   0  13       91.54       92.43      8.02 o
  -1   0  13      643.31      634.82     20.85 o
   0   0  13      142.48      143.37      8.85 o
   1   0  13      302.92      282.32     12.29 o
   2   0  13      175.28      149.86     16.44 o
   3   0  13      459.93      451.11     16.90 o
   4   0  13       27.95       18.29      9.63 o
   5   0  13       57.60       64.10      7.34 o
   6   0  13       48.74       40.81     11.31 o
   7   0  13        0.02        0.17      8.28 o
   8   0  13       32.46        3.54     19.41 o
   9   0  13       13.10        4.86     15.00 o
 -10   1  13       23.51       40.91     10.17 o
  -9   1  13        1.88        6.29      9.41 o
  -8   1  13       14.76       22.33      6.67 o
  -7   1  13       20.28       13.04      5.13 o
  -6   1  13       56.19       47.75      4.63 o
  -5   1  13       12.21       20.02      4.72 o
  -4   1  13       64.45       75.15      7.02 o
  -3   1  13      284.86      285.93      8.69 o
  -2   1  13      600.52      605.62     14.31 o
  -1   1  13      125.34      126.52      5.76 o
   0   1  13      226.06      208.57      7.04 o
   1   1  13      179.50      182.73      6.90 o
   2   1  13      578.27      536.31     17.23 o
   3   1  13        4.05        0.81      2.39 o
   4   1  13       17.51       15.80      5.58 o
   5   1  13        3.04       -5.89      5.89 o
   6   1  13        1.23       -5.29      5.29 o
   7   1  13       65.68       78.81      6.17 o
   8   1  13       64.95       35.41     12.33 o
   9   1  13       32.97        6.03      9.64 o
 -10   2  13        2.52       -5.77     10.56 o
  -9   2  13       15.44       18.33      7.72 o
  -8   2  13       22.13       29.94      5.65 o
  -7   2  13       57.42       68.58      6.01 o
  -6   2  13      109.75      113.89      7.10 o
  -5   2  13       63.14       46.20      4.75 o
  -4   2  13       74.70       65.51      4.90 o
  -3   2  13       34.54       29.02      4.22 o
  -2   2  13      204.49      213.24      7.41 o
  -1   2  13      492.45      492.71     12.20 o
   0   2  13      221.38      229.85      7.47 o
   1   2  13      190.27      184.73      6.85 o
   2   2  13       61.94       58.83      4.66 o
   3   2  13      144.97      142.00      6.29 o
   4   2  13        2.39        5.46      4.43 o
   5   2  13       10.51        5.05      4.77 o
   6   2  13       22.66       18.28      5.73 o
   7   2  13       64.78       68.76      7.80 o
   8   2  13      124.65      123.52     19.60 o
   9   2  13        7.76      -14.58     14.58 o
 -10   3  13       41.88       53.39      8.73 o
  -9   3  13       20.28        9.28      7.49 o
  -8   3  13        1.33        3.91     23.04 o
  -7   3  13       32.51       46.20      8.89 o
  -6   3  13        8.68        9.75     11.02 o
  -5   3  13       32.94       36.30      5.37 o
  -4   3  13       59.95       54.98      4.57 o
  -3   3  13       51.97       55.64      4.47 o
  -2   3  13      352.93      327.29      9.22 o
  -1   3  13       23.51       19.83      3.56 o
   0   3  13       13.82        5.75      3.62 o
   1   3  13       63.01       56.65      4.55 o
   2   3  13      151.67      137.63      5.88 o
   3   3  13       47.48       50.25      4.37 o
   4   3  13       33.48       36.15      4.37 o
   5   3  13       59.61       69.93      5.87 o
   6   3  13      165.72      163.48     11.19 o
   7   3  13        4.24       -0.87     12.90 o
   9   3  13       16.48       28.23     16.38 o
  -9   4  13       45.70       53.93     26.91 o
  -8   4  13        8.41       16.19      6.97 o
  -7   4  13       60.20       67.14     10.69 o
  -6   4  13      126.26      128.98     13.56 o
  -5   4  13       68.63       64.19      5.39 o
  -4   4  13       16.16       12.37      4.28 o
  -3   4  13       99.40       98.89      5.61 o
  -2   4  13       85.94       78.18      7.23 o
  -1   4  13       90.00       88.97      4.75 o
   0   4  13        5.42        8.39      3.44 o
   1   4  13       35.59       40.10      9.98 o
   2   4  13        0.21        2.26      3.51 o
   3   4  13       91.87       80.10      5.28 o
   4   4  13       31.21       42.73      5.01 o
   5   4  13        2.75        2.77      9.18 o
   7   4  13       17.87       -0.43      9.95 o
   8   4  13       56.19       75.11     14.05 o
  -9   5  13        4.14      -10.50     11.90 o
  -8   5  13       18.47       11.19      6.87 o
  -7   5  13       30.52       38.74     12.47 o
  -6   5  13        3.10       20.11      6.80 o
  -5   5  13        8.77      -10.65     10.73 o
  -4   5  13       58.37       61.72     12.73 o
  -3   5  13       23.23       19.14      3.57 o
  -2   5  13      122.16      104.97      5.20 o
  -1   5  13      151.45      157.39      8.25 o
   0   5  13      108.13       90.33      5.14 o
   1   5  13      456.50      468.12     25.74 o
   2   5  13      213.85      215.28      7.42 o
   3   5  13       16.43       20.66      5.05 o
   4   5  13       11.70       -2.38     12.71 o
   6   5  13       11.44       25.08     14.20 o
   7   5  13       41.25        1.95     10.97 o
  -8   6  13       99.43      110.73      9.55 o
  -7   6  13       32.41       28.26     12.02 o
  -6   6  13       24.08       23.99      6.38 o
  -5   6  13       12.20        4.38     11.12 o
  -4   6  13        1.60        1.71      4.22 o
  -3   6  13       73.23       69.80      8.02 o
  -2   6  13       38.20       29.64     10.43 o
  -1   6  13      123.03      121.92     15.16 o
   0   6  13      235.18      266.36     19.47 o
   1   6  13      184.09      178.50     17.44 o
   2   6  13       48.45       61.54     14.13 o
   3   6  13       32.26       45.00     14.34 o
   4   6  13       22.40       13.47     13.96 o
   5   6  13       50.12       53.86     12.06 o
   6   6  13       35.70       75.30     16.80 o
   7   6  13        4.08        9.86     16.41 o
  -6   7  13       20.09       34.09      7.06 o
  -5   7  13        4.76       -0.38      9.92 o
  -4   7  13        7.67        8.97     11.45 o
  -3   7  13       46.75       49.80     12.07 o
  -2   7  13        4.38       -7.17     12.06 o
  -1   7  13        0.09       10.01      8.97 o
   0   7  13       78.16       99.89     15.30 o
   1   7  13      122.85      114.58     16.38 o
   2   7  13       48.19       38.18     13.91 o
   3   7  13       35.68       26.92     13.78 o
   4   7  13       53.67       59.80     15.49 o
   5   7  13       32.91       20.78     13.86 o
  -4   8  13       12.38       13.54      9.03 o
  -3   8  13        2.30       11.93     12.44 o
  -2   8  13       21.62       13.71     12.67 o
  -1   8  13        1.95       -8.83      8.97 o
   0   8  13       44.57       48.85     14.16 o
   1   8  13       73.36       75.51     15.06 o
   2   8  13       32.41       45.15     15.13 o
   3   8  13       47.82       48.23     14.70 o
 -10   0  14        4.79        8.17     14.29 o
  -9   0  14      176.80      177.90     17.12 o
  -8   0  14       49.64       32.95      9.56 o
  -7   0  14      171.78      210.51     12.01 o
  -6   0  14        0.90        6.46      6.37 o
  -5   0  14      156.22      171.30     10.60 o
  -4   0  14       28.83        3.30      8.96 o
  -3   0  14      135.31      144.56      9.46 o
  -2   0  14        7.86       -2.58      7.09 o
  -1   0  14       68.89       63.50      7.25 o
   0   0  14      144.78      140.45      9.23 o
   1   0  14      235.46      218.69     11.17 o
   2   0  14      296.90      253.53     12.04 o
   3   0  14       19.50       13.03     10.26 o
   4   0  14       55.85       50.52      7.66 o
   5   0  14       59.43       67.61      9.03 o
   6   0  14        7.91       13.92     15.68 o
   7   0  14       53.37       68.24     19.23 o
   9   0  14       23.27       12.66     15.77 o
 -10   1  14        7.18       11.84      8.21 o
  -9   1  14       49.18       44.92      7.60 o
  -8   1  14        2.21        3.27      8.01 o
  -7   1  14        0.80        3.64      7.06 o
  -6   1  14        0.98        4.45      6.21 o
  -5   1  14       77.77       81.32      5.82 o
  -4   1  14       18.54        9.07      6.14 o
  -3   1  14      625.81      612.60     17.22 o
  -2   1  14        1.52       -3.96      4.84 o
  -1   1  14       48.77       60.93      5.15 o
   0   1  14       12.79       14.78      4.98 o
   1   1  14      118.92      122.85      5.94 o
   2   1  14      295.53      286.80      9.09 o
   3   1  14       60.54       64.57      5.18 o
   4   1  14        6.39       19.64      4.89 o
   5   1  14        1.25       -5.51      5.51 o
   6   1  14       40.64       48.21      6.01 o
   7   1  14        1.06       -4.00      9.44 o
   9   1  14       16.30       28.66     11.39 o
  -9   2  14       52.39       63.32     11.82 o
  -8   2  14        2.01        5.85     10.08 o
  -7   2  14        7.53        4.25      6.07 o
  -6   2  14       23.60       27.69      6.91 o
  -5   2  14       48.45       47.73      5.31 o
  -4   2  14       83.48       81.00      5.70 o
  -3   2  14       23.04       41.53      6.12 o
  -2   2  14      118.64      131.10      5.84 o
  -1   2  14       23.28       28.34      5.70 o
   0   2  14       36.49       38.54      4.70 o
   1   2  14      175.01      178.36      7.03 o
   2   2  14      102.46       93.28      5.79 o
   3   2  14        3.19        4.16      4.24 o
   4   2  14       70.49       74.11      5.45 o
   5   2  14       43.97       41.80      5.75 o
   6   2  14       74.00       61.08      9.40 o
   7   2  14       23.97       21.07     13.01 o
  -9   3  14       38.42       37.02     12.93 o
  -8   3  14       20.76       35.89      6.65 o
  -7   3  14        1.90        8.57      7.46 o
  -6   3  14       44.48       49.28      9.39 o
  -5   3  14        1.62       -6.59      8.94 o
  -4   3  14       46.58       48.08      5.13 o
  -3   3  14      266.45      281.85      8.93 o
  -2   3  14      154.62      158.84      7.30 o
  -1   3  14      144.77      152.71      6.28 o
   0   3  14       21.51       20.49      4.91 o
   1   3  14       33.40       32.06      4.13 o
   2   3  14       36.10       33.44      5.09 o
   3   3  14       14.94       15.96      5.09 o
   4   3  14       39.03       50.38      6.53 o
   5   3  14       25.03       38.04      7.97 o
   6   3  14      105.74      100.94      9.25 o
   7   3  14        3.84      -15.65     15.65 o
   8   3  14       29.04       31.17     16.84 o
  -8   4  14        6.42       11.28      7.84 o
  -7   4  14       21.24       33.91      7.51 o
  -6   4  14        8.48        4.69      6.46 o
  -5   4  14       13.86       19.25      6.53 o
  -4   4  14       34.49       45.76     11.88 o
  -3   4  14       45.12       53.80      6.37 o
  -2   4  14        9.37        7.90      4.14 o
  -1   4  14       43.37       40.71      4.83 o
   0   4  14       79.20       74.76      5.24 o
   1   4  14      132.27      127.84      6.19 o
   2   4  14      119.72      115.93      6.15 o
   3   4  14       10.74       26.22     13.02 o
   4   4  14       37.67       13.21      9.91 o
   6   4  14       30.23       38.46     15.22 o
  -8   5  14      129.25      146.38     10.90 o
  -7   5  14       31.56       31.94      6.97 o
  -6   5  14        9.83        8.66      6.90 o
  -5   5  14        8.02       -2.48      6.29 o
  -4   5  14       52.03       55.35     12.90 o
  -3   5  14       86.17       96.99     14.42 o
  -2   5  14       46.88       34.65     12.86 o
  -1   5  14        6.91       17.62     12.00 o
   0   5  14        5.56       -9.03     10.62 o
   1   5  14       54.05       71.83     14.11 o
   2   5  14       12.71       13.88     13.34 o
   4   5  14       22.51       10.87     13.88 o
   5   5  14       44.13       80.27     12.91 o
   6   5  14       84.76       86.02     17.12 o
  -7   6  14       31.24       45.63      7.06 o
  -6   6  14        1.09        9.19      6.28 o
  -5   6  14        5.67        5.35      5.38 o
  -4   6  14       43.22       31.97     26.22 o
  -3   6  14        8.59        8.44      7.50 o
  -2   6  14       54.72       48.70     11.93 o
  -1   6  14        4.76       37.35     12.80 o
   0   6  14       27.29       22.25     12.63 o
   1   6  14       36.31       47.91     14.49 o
   2   6  14        6.94       -2.01     13.34 o
   3   6  14       27.74       35.85     14.29 o
   4   6  14       83.65      116.51     17.74 o
   5   6  14       75.98       61.01     12.83 o
  -5   7  14       10.24       -7.66     12.90 o
  -4   7  14        7.92       19.66     12.58 o
  -3   7  14        0.45       15.96      8.73 o
  -2   7  14        9.17        8.11     12.11 o
  -1   7  14       85.10       72.98     15.00 o
   0   7  14       11.66       -4.05     13.43 o
   1   7  14      192.05      202.41     18.90 o
   2   7  14       46.68       65.68     15.33 o
   3   7  14        8.68        0.51     13.69 o
   4   7  14       23.55       17.25     15.33 o
  -2   8  14       72.15      104.45     16.80 o
  -1   8  14        3.17        3.84     14.11 o
   0   8  14        9.38       15.70     14.09 o
  -9   0  15       15.63       15.08      9.97 o
  -8   0  15       33.21       -0.66     12.52 o
  -7   0  15      216.59      254.38     19.38 o
  -6   0  15       14.94       -1.42      5.37 o
  -5   0  15       67.71       87.13      8.60 o
  -4   0  15       26.36       15.90     13.30 o
  -3   0  15       34.12       43.21      9.48 o
  -2   0  15        4.79        3.82     13.41 o
  -1   0  15       33.71       28.84      6.00 o
   0   0  15       25.11       20.19      5.76 o
   1   0  15        1.01       -0.40      7.61 o
   2   0  15       24.08       32.06      5.90 o
   3   0  15       14.40       14.27      6.52 o
   4   0  15        0.62        7.72      6.13 o
   5   0  15       32.19       42.95      8.55 o
   6   0  15       40.32       37.77     13.56 o
   7   0  15       11.54      -13.48     13.48 o
   8   0  15       11.63       -2.81     10.57 o
  -9   1  15        0.27       -9.66      9.66 o
  -8   1  15       62.77       69.92     15.42 o
  -7   1  15       63.43       82.50      6.64 o
  -6   1  15       14.32       19.68      6.33 o
  -5   1  15       28.65       19.51      7.82 o
  -4   1  15       16.56       41.68      8.25 o
  -3   1  15       67.01       77.47      6.72 o
  -2   1  15       17.77       10.58      7.56 o
  -1   1  15       31.73       43.30      6.03 o
   0   1  15       17.59       22.71      4.98 o
   1   1  15       95.04      107.32      5.77 o
   2   1  15      130.17      124.25      6.61 o
   3   1  15       19.58       23.19      5.19 o
   4   1  15       13.68        5.38      4.80 o
   5   1  15       50.45       67.67      8.94 o
   6   1  15       87.96       94.67     10.63 o
   7   1  15       91.30       95.31     11.50 o
   8   1  15       62.52       59.46      9.77 o
  -9   2  15       17.99        6.13     13.15 o
  -8   2  15       60.51       61.54     13.24 o
  -7   2  15       91.81      104.85      9.02 o
  -6   2  15       40.25       56.08      8.54 o
  -5   2  15       26.92        7.13      5.95 o
  -4   2  15        0.37        5.98      5.51 o
  -3   2  15       47.38       56.76      5.04 o
  -2   2  15       19.82       18.38      7.39 o
  -1   2  15        7.57        8.25      4.16 o
   0   2  15      107.56      114.21      7.45 o
   1   2  15       30.67       33.26      6.81 o
   2   2  15       40.02       42.69      4.68 o
   3   2  15        9.73        5.10      5.09 o
   4   2  15        5.42        1.10      5.56 o
   5   2  15        7.73       25.77      8.48 o
   6   2  15       59.13       62.72      8.85 o
   7   2  15       45.97       61.72     16.98 o
  -8   3  15       39.43       54.86     13.83 o
  -7   3  15        4.07       11.13      8.50 o
  -6   3  15        4.52       14.32      7.00 o
  -5   3  15        7.48       10.25      6.89 o
  -4   3  15       64.85       62.49      8.82 o
  -3   3  15       39.61       38.52      6.28 o
  -2   3  15        1.63        6.02      4.22 o
  -1   3  15       66.84       65.28      5.69 o
   0   3  15       34.19       34.02      4.95 o
   1   3  15        3.66        4.42      4.68 o
   2   3  15      126.15      112.34      6.74 o
   3   3  15        8.27       11.33      6.93 o
   4   3  15        3.52       -2.55     10.15 o
   7   3  15        1.51       -4.57     13.53 o
  -7   4  15      195.00      213.63     12.30 o
  -6   4  15       58.02       25.54     13.31 o
  -5   4  15       58.77       61.72     13.80 o
  -4   4  15       81.20       85.39     11.66 o
  -3   4  15        8.41        3.35     10.64 o
  -2   4  15      122.21      140.75     14.70 o
  -1   4  15       18.03        5.17      6.61 o
   0   4  15       50.36       49.37      6.45 o
   1   4  15        2.56        3.91      7.68 o
   2   4  15       37.29       61.19     13.38 o
   3   4  15        2.87       14.05     11.14 o
   4   4  15        8.59       14.21      9.84 o
   5   4  15       24.37       21.61     14.86 o
   6   4  15        7.07       28.47     11.53 o
  -7   5  15        9.45       -0.27      6.46 o
  -6   5  15        1.13        7.12     13.28 o
  -5   5  15        8.49       12.17     12.49 o
  -4   5  15        9.49       10.44      9.82 o
  -3   5  15       21.72       29.56     12.48 o
   2   5  15        0.80       -0.11     13.35 o
   3   5  15       15.99       32.95     14.47 o
   4   5  15        7.46       37.77     15.22 o
   5   5  15       49.44       28.58     16.13 o
  -5   6  15       27.77       29.27      6.57 o
  -4   6  15        5.65        6.41      9.81 o
  -3   6  15       13.87        5.97     11.49 o
  -2   6  15       28.26       34.92     13.83 o
  -1   6  15       55.06       65.31     14.56 o
   0   6  15      114.23      137.81     15.86 o
   1   6  15       14.27       15.79     10.73 o
   2   6  15       96.41      127.19     16.25 o
   3   6  15        4.08       -6.64     14.62 o
   4   6  15       23.78       57.03     17.51 o
  -3   7  15       11.55       13.96     13.29 o
  -2   7  15        3.96      -10.68     10.68 o
  -1   7  15      180.78      198.27     17.12 o
   0   7  15       41.79       34.26     13.71 o
   1   7  15        8.29       -2.52     12.25 o
   2   7  15       20.53       19.27     10.67 o
  -8   0  16       25.05       13.14     13.30 o
  -7   0  16      127.35      155.81     16.86 o
  -6   0  16      118.63      127.95     13.24 o
  -5   0  16        0.02       -1.87      7.98 o
  -4   0  16        5.10        5.16      7.46 o
  -3   0  16       19.02       16.21     15.37 o
  -2   0  16        3.13       10.44      7.41 o
  -1   0  16        3.99       -6.12      6.75 o
   0   0  16        0.00        1.14      6.70 o
   1   0  16       21.19       17.06     11.13 o
   2   0  16       73.76       83.96      8.65 o
   3   0  16        3.65       13.42      7.39 o
   4   0  16       76.02       84.61      9.51 o
   5   0  16      114.67      118.96     14.97 o
   7   0  16       35.80       16.14     14.84 o
  -8   1  16       62.52       79.22     14.90 o
  -7   1  16      305.13      330.29     15.32 o
  -6   1  16      104.60       99.71     10.77 o
  -5   1  16       69.90       65.23      6.60 o
  -4   1  16      156.94      165.82      8.13 o
  -3   1  16      144.23      169.73     15.06 o
  -2   1  16       21.23       41.32      7.56 o
  -1   1  16       11.59       15.92      5.46 o
   0   1  16       68.23       70.91      6.04 o
   1   1  16       11.65        7.06      6.51 o
   2   1  16       18.59       19.62      6.09 o
   3   1  16        4.97       -6.48      6.48 o
   4   1  16       24.41       53.73      9.27 o
   5   1  16       26.41       18.16      9.26 o
   6   1  16      160.97      192.19     24.70 o
   7   1  16       22.60       -2.48     14.19 o
  -7   2  16       92.38       80.15     10.01 o
  -6   2  16      102.08       93.59      9.86 o
  -5   2  16       34.54       37.08      8.36 o
  -4   2  16       49.75       48.85      9.91 o
  -3   2  16       76.97       85.93     18.05 o
  -2   2  16       16.21       30.01      5.48 o
  -1   2  16       65.47       72.80      7.42 o
   0   2  16       55.71       65.82      5.55 o
   1   2  16       16.81       17.72      8.29 o
   2   2  16       10.30        2.88     13.45 o
   3   2  16        4.76        3.08     12.07 o
   4   2  16       67.21       74.79      9.54 o
   5   2  16       81.37       73.76     14.70 o
  -7   3  16       93.90      103.53     16.27 o
  -6   3  16        0.16       35.05     14.13 o
  -5   3  16       15.76       24.86     12.12 o
  -4   3  16       54.35       54.23      7.78 o
  -3   3  16      266.39      295.38     12.78 o
  -2   3  16      116.75      114.45     11.20 o
  -1   3  16       72.98       65.11      7.77 o
   0   3  16        2.50        6.30      6.19 o
   1   3  16       48.52       53.31      7.41 o
   2   3  16       44.02       50.60     13.77 o
   3   3  16       46.10       41.02     14.28 o
   4   3  16        7.16       11.02     13.53 o
   5   3  16       18.51       -5.27     14.68 o
   6   3  16       71.70       99.89     17.77 o
  -6   4  16       48.13       21.82     13.15 o
  -5   4  16       26.28       32.70     13.90 o
  -4   4  16        4.04       -2.08     11.64 o
  -3   4  16        0.62        4.29     11.71 o
  -2   4  16       11.18        4.67     12.40 o
  -1   4  16        1.14        6.36     12.31 o
   0   4  16       80.46       88.54     12.29 o
   1   4  16       17.29       40.44     13.45 o
   2   4  16       14.06       19.66     12.68 o
   3   4  16       20.42       29.43     10.74 o
   4   4  16       22.30       40.30     15.86 o
   5   4  16       44.96       67.51     17.20 o
  -5   5  16       19.29       28.23     14.59 o
  -4   5  16        4.90       -6.47     12.20 o
  -3   5  16       23.08       27.39     10.84 o
  -2   5  16       10.35       27.99     14.05 o
  -1   5  16       43.77       49.65     14.91 o
   0   5  16       46.86       61.01     14.95 o
   1   5  16       24.81       33.34     14.56 o
   2   5  16        9.10       48.38     15.19 o
   3   5  16        6.78       10.44     14.68 o
   4   5  16       16.14       24.08     12.92 o
  -3   6  16       45.24       62.79     14.81 o
  -2   6  16        8.52       -7.42     10.00 o
  -1   6  16       11.81       22.88     13.14 o
   0   6  16      171.60      214.43     20.43 o
   1   6  16       56.88       57.72     16.08 o
   2   6  16       45.78       60.67     13.15 o
  -7   0  17       41.84       78.86     15.39 o
  -6   0  17       99.68       82.30     11.64 o
  -5   0  17        5.01       18.40     12.06 o
  -4   0  17        1.25       -0.36     16.94 o
  -3   0  17        1.40       -8.36      8.36 o
  -2   0  17       37.65       34.91     12.42 o
  -1   0  17      300.78      288.86     28.20 o
   0   0  17       32.76       34.68     10.27 o
   1   0  17       29.75       51.44      8.79 o
   2   0  17        0.07        8.01      7.86 o
   3   0  17        7.50       -1.17     11.55 o
   4   0  17       84.24      102.16     15.01 o
   5   0  17        9.24       21.61     14.65 o
  -7   1  17      159.33      177.15     12.29 o
  -5   1  17        6.23        0.07      7.20 o
  -4   1  17       21.99       32.69     21.58 o
  -3   1  17       13.53        9.72     12.07 o
  -2   1  17      157.62      168.48     10.57 o
  -1   1  17       91.79       83.70     10.58 o
   0   1  17       71.11       63.26      9.34 o
   1   1  17       25.51       26.19      6.87 o
   2   1  17        9.51        8.40      9.15 o
   3   1  17        2.44       -1.48     12.50 o
   4   1  17       40.13       41.11      8.93 o
  -6   2  17       14.34       12.42      9.83 o
  -5   2  17       43.70       27.87     13.54 o
  -4   2  17       54.41       73.55      9.29 o
  -3   2  17       86.54       78.47     11.57 o
  -2   2  17       21.54       50.93     13.66 o
  -1   2  17        6.29       15.78      9.92 o
   0   2  17       30.77       15.43      7.84 o
   1   2  17       27.43       24.66      7.33 o
   2   2  17       66.70       62.48      9.47 o
   3   2  17       37.73       35.18     14.42 o
   4   2  17       90.60       86.86     15.32 o
   5   2  17       31.09       58.92     16.76 o
  -5   3  17        6.95        2.52      9.22 o
  -4   3  17        4.21        9.58     12.90 o
  -3   3  17       41.76       15.25     12.48 o
  -2   3  17        8.45        4.47     12.20 o
  -1   3  17       40.82       44.70     12.19 o
   1   3  17        7.83        3.97     13.59 o
   3   3  17       26.87      -10.95     14.30 o
   4   3  17        2.57        2.14     10.83 o
  -5   4  17       11.14        7.92     13.94 o
  -4   4  17        1.17        1.22     13.35 o
  -3   4  17       40.54       48.85     14.63 o
  -2   4  17       45.05       55.69     11.76 o
  -1   4  17        3.03      -11.78     12.52 o
   0   4  17       37.40       25.65     14.82 o
   1   4  17        0.24      -15.11     15.11 o
   2   4  17       29.04       63.86     15.29 o
   3   4  17        4.79        7.60     10.98 o
  -3   5  17       57.52       69.93     16.19 o
  -2   5  17       15.30       16.24     13.61 o
  -1   5  17       32.83       48.55     11.60 o
   0   5  17       19.59       15.96     10.62 o
  -5   0  18       13.41       12.66     12.66 o
  -4   0  18       20.93      -12.86     12.86 o
  -3   0  18      214.23      263.79     19.02 o
  -1   0  18        0.89       -0.43     11.41 o
   0   0  18        3.54       10.95      9.31 o
   1   0  18       13.13       13.96     12.53 o
   2   0  18        3.12        6.08     12.93 o
   3   0  18       39.55       65.68     14.96 o
   4   0  18       27.16       13.30     13.96 o
  -5   1  18        6.84       -5.63      9.30 o
  -4   1  18       53.41       69.02      9.47 o
  -3   1  18       58.80       49.00     13.80 o
  -2   1  18       46.22       38.97     14.26 o
  -1   1  18      108.61      122.58     18.11 o
   0   1  18       27.63        3.66      8.92 o
   1   1  18       40.18       51.81     25.69 o
   2   1  18      120.82      117.97     14.43 o
   3   1  18       51.21       42.04     11.10 o
  -4   2  18       48.55       50.93     14.46 o
  -3   2  18       60.58       56.02     14.49 o
  -2   2  18       26.19       28.10     12.05 o
  -1   2  18       14.20      -11.60     11.60 o
   0   2  18       28.74       44.25     14.23 o
   1   2  18       46.87       36.54     14.56 o
   2   2  18       28.54       13.54     14.16 o
   3   2  18       36.06       59.62     14.77 o
  -3   3  18        7.18       -0.01      9.43 o
  -2   3  18       11.63        9.44     13.49 o
  -1   3  18       25.72       18.48     13.94 o
   0   3  18       10.90       39.30     15.67 o
   1   3  18       38.51       50.76     15.56 o
   2   3  18       94.52       99.22     17.94 o
  -2   0  19        5.98      -13.43     13.43 o
   0   0  19       33.39        7.66     12.04 o
  -1   1  19        1.82       14.14     13.45 o
   0   1  19       14.77        5.80     10.35 o
 
